# Supplementary material for: Progesterone receptor blockade in human breast cancer cells decreases cell cycle progression through G2/M by repressing G2/M genes
Source: BMC Cancer. 2016 May 23;16:326. doi: 10.1186/s12885-016-2355-5 (PMC4878043; doi:10.1186/s12885-016-2355-5)
Supplement: Additional file 1: — Table S2. Slope of lines in Fig. 1 d-f; Table S3. Genes involved in cell cycle progression; Table S4. Primers utilized for RT-qPCR validation of microarray results. (XLSX 16 kb) [file 12885_2016_2355_MOESM1_ESM.xlsx]

## Sheet: Supplemental Table 2
Supplemental Table 2: Slope of lines in Fig.1 D-F
	E2 [1nm] + P4 [10nm]	E2 [1nm] + MPA [10nm]	E2 [1nm] + R5020 [10nm]
24-48 h	0.006	0	0
48-72 h	0.02	0.01	0.02
	E2 [1nm] + P4 [10nm] + TPA [0.1µM]	E2 [1nm] + MPA [10nm] + TPA [0.1µM]	E2 [1nm] + R5020 [10nm] + TPA [0.1µM]
24-48 h	0.007	0.001	0.001
48-72 h	0.01	0.01	0.009
	E2 [1nm] + P4 [10nm] + TPA [0.1µM]	E2 [1nm] + MPA [10nm] + TPA [0.1µM]	E2 [1nm] + R5020 [10nm] + TPA [1µM]
24-48 h	0.007	-0.002	-0.004
48-72 h	0.01	0.01	0.1

## Sheet: Supplemental Table 3
Supplemental Table 3 : Genes involved in cell cycle progression
			Control vs R5020 [10nM]		R5020 [10nM] vs R5020 [10nM] + TPA [1µM]
	Gene Symbol	Gene Name	Fold Change	p-value	Fold Change	p-value
1	PTTG1	pituitary tumor-transforming 1	2.58	9.81e-10	-3.77	2.13e-11
2	CDC20	cell division cycle 20 homolog	2.55	3.8e-10	-4.13	4.53e-12
		(S. cerevisiae)
3	CCNB2	cyclin B2	2.14	3.8e-09	-3	6.2e-11
4	CDC25B	cell division cycle 25 homolog B	2.11	7.5e-09	-2.72	2.78e-10
		(S. pombe)
5	CENPA	centromere protein A	2.09	2.25e-08	-2.6	1.21e-09
6	NEK2	NIMA (never in mitosis gene a)-related kinase 2	2.09	1.45e-07	-2.87	2.64e-09
7	KPNA2	karyopherin alpha 2	2.05	2.06e-08	-2.01	2.54e-08
		(RAG cohort 1, importin alpha 1)
8	TUBA1A	tubulin, alpha 1a	2.05	8.8e-06	-2.14	4.32e-06
9	CDK1	cyclin Dependent Kinase 1	2.04	3e-09	-1.53	2.49e-06
10	TPX2	TPX2, microtubule-associated, homolog (Xenopus laevis)	1.98	4.8e-08	-2.22	8.36e-09
11	TUBB	tubulin, beta class I	1.98	2.24e-07	-1.83	6.23e-08
12	BIRC5	baculoviral IAP repeat containing 5	1.95	4e-09	-2.68	4.93e-11
13	TUBA1C	tubulin, alpha 1c	1.93	4.57e-07	-2.22	5.21e-08
14	CCNA2	cyclin-A2	1.89	6.3e-08	-2.29	3.27e-09
15	TUBA3D	tubulin alpha3C/D chain	1.88	2.85e-09	-2.1	3.98e-10
16	AURKA	aurora kinase A	1.85	4.9e-08	-2.53	5.1e-10
17	CCNB1	cyclin-B1	1.84	1e-08	-2.25	4.3e-10
18	ESPL1	extra spindle pole bodies homolog 1	1.82	3.5e-08	-2.2	1.46e-09
		(S. cerevisiae)
19	NCAPG	non-SMC condensin I complex, subunitG	1.81	5.15e-08	-2.03	6.61e-09
20	AURKB	aurora kinase B	1.79	5.7e-07	-2.5	4.15e-09
21	MYC	v-myc myelocytomatosis viral oncogene homolog (avian)	1.76	5.8e-09	-1.74	6.22e-09
22	TOP2A	topoisomerase (DNA) II alpha 170kDa	1.73	0.000178	-2.19	5.2e-06
23	CSK1	cyclin Dependent Kinase Regulatory Unit 1	1.7	7.4e-08	-1.86	1.15e-08
24	CDC25C	cell division cycle 25 homolog C	1.69	1.1e-08	-1.56	1.01e-07
		(S. pombe)
25	CDCA3	cell division cycle associated protein 3	1.69	7.5e-08	-1.88	9.18e-09
26	PIK3R1	phosphatidylinositol 3-kinase regulatory subunit alpha	1.67	1.42e-06	-1.54	7.17e-06
27	TUBB4B	tubulin, beta 4B class IVb	1.61	4.97e-06	-2.2	2.43e-08
28	BUB1	budding uninhibited by benzimidazoles 1 homolog (yeast)	1.59	4e-06	-1.71	7.12e-07
29	ZWINT	ZW10 interactor	1.57	2.68e-06	-1.74	6.05e-08
30	MAD2L2	MAD2 mitotic arrest deficient-like 2 (yeast)	1.56	1.46e-05	-1.85	4.95e-07
31	H1FX	H1 histone family, member X	1.56	5.8e-06	-1.92	1.05e-07
32	SPC24	SPC24,NDC80 kinetochore complex component, homolog (S. cerevisiae)	1.53	7.26e-07	-2.14	1.28e-09
33	CENPF	centromere protein F, 350/400kDa (mitosin)	1.52	9.4e-06	-1.66	1.35e-06
34	SPC25	SPC25,NDC80 kinetochore complex component, homolog (S. cerevisiae)	1.52	2.22e-07	-1.73	1.15e-08
35	INCENP	inner centromere protein antigens 135/155kDa	1.49	6.93e-07	-1.86	5.78e-09
36	FOXM1	forkhead Box protein M1	1.48	0.000198	-1.65	1.33e-06
37	MAD2L1	MAD2 mitotic arrest deficient-like 1 (yeast)	1.48	5.72e-07	-1.53	2.53e-07
38	KIF11	kinesin family member 11	1.45	6.13e-06	-1.54	5.25e-06
39	TUBA1B	tubulin, alpha 1b	1.44	0.00012	-1.71	2.28e-06
40	TUBB7P	tubulin, beta 7, pseudogene	1.44	4.2e-06	-1.73	5.11e-08
41	KIF22	kinesin family member 22	1.42	2.06e-06	-1.75	1.44e-08
42	NCAPD2	non-SMC condensin I complex,	1.36	6.33e-06	-1.6	7.22e-08
		subunit D2
43	PLK1	polo-like kinase 1	1.36	1.43e-05	-1.54	4.46e-07
44	AKT1	v-akt murine thymoma viral oncogene homolog 1	-1.54	1.6e-06	1.43	1.44e-06
45	TUBG2	tubulin, gamma 2	-1.67	5.59e-09	1.58	1.74e-08
46	MYL9	myosin regulatory polypeptide 9	-1.74	4.17e-07	1.31	6.21e-05
47	CDC16	cell division cycle 16 homolog	-1.41	0.000123	1.52	5.42e-06
		(S. cerevisiae)
48	ANAPC13	anaphase promoting complex subunit13			1.64	3.19e-07

## Sheet: Supplemental Table 4
Supplemental Table 4: Primers utilized for RT-qPCR validation of microarray results
Gene name	Probe	Primer 1	Primer 2
ACTB	5’-/56-FAM/ACTCGGGTC/ZEN/ATCTTCTCGCGGTTG/3IABkFQ/-3’	5’-CCTGGATAGCAACGTACAATGG-3’	5’-ACCTTCTACAATGAGCTGCG-3’
AURKB	5’-/56-FAM/CATTTCATC/ZEN/GTGGCGCTCAAGGTC/3IABkFQ/-3’	5’-TGGAAACGTGTACTTGGCTC-3’	5’-AGGATGTTGGGATGGTGC-3’
BUB1	5’-/56-FAM/AGGAAGTGC/ZEN/CTCATGCTGAAGAGTTT/3IABkFQ/-3’	5’-AATAAACCCACAGGAGCCAG-3’	5’-AGCGAATACCCCATACAGTTG-3’
CCNA2	5’-/56-FAM/AGGTTCCTG/ZEN/TCTTCCATGTCAGTGC/3IABkFQ/-3’	5’-CTGCATTTGGCTGTGAACTAC-3’	5’-ACAAACTCTGCTACTTCTGGG-3’
CCNB2	5’-/56-FAM/CTTGCCTTC/ZEN/CCCGTCCCTCAT/3IABkFQ/-3’	5’-CCTCCCTTTTCAGTCCGC-3’	5’-CTCCTGTGTCAATATTCTCCAAATC-3’
CDC20	5’-/56-FAM/AAAACCACA/ZEN/AAATGCGCCAGAGGG/3IABkFQ/-3’	5’-GATGTAGAGGAAGCCAAGATCC-3’	5’-AAGGAATGTAACGGCAGGTC-3’
CDCA3	5’-/56-FAM/AGCCAGAGC/ZEN/TCCGACAAGCC/3IABkFQ/-3’	5’-AAGACAGCCCACAGAAACC-3’	5’-GATCTCCCTAGTACCTTGCTG-3’
CDC25C	5’-/56-FAM/TGGGCTACA/ZEN/TTTCATTAGGTGCTGGTC/3IABkFQ/-3’	5’-CCACTCAGCTTACCACTTCTG-3’	5’-ACCATTCGGAGTGCTACAAAG-3’
CDK1	5’-/56-FAM/TAGGTATTC/ZEN/CAAAAGCTCTGGCAAGGC/3IABkFQ/-3’	5’-ACAAAGGAACAATTAAACTGGCTG-3’	5’-CTGGAGTTGAGTAACGAGCTG-3’
CENPF	5’-/56-FAM/ACATGGTTT/ZEN/CCTGAGAGGTATTCTTCGC/3IABkFQ/-3’	5’-CAGAGCCAGAATTTTGCAGAAG-3’	5’-TTTCCAGATCAGCCACAGC-3’
FOXM1	5’-/56-FAM/AGCTCTGGA/ZEN/TTCGGTCGTTTCTGC/3IABkFQ/-3’	5’-ACCGCTACTTGACATTGGAC-3’	5’-GGGAGTTCGGTTTTGATGGTC-3’
GAPDH	5’-/56-FAM/AAGGTCGGA/ZEN/GTCAACGGATTTGGTC/3IABkFQ/-3’	5’-TGTAGTTGAGGTCAATGAAGGG-3’	5’-ACATCGCTCAGACACCATG-3’
KIF11	5’-/56-FAM/CCTCTCCAG/ZEN/TGTGTTAATGCCTCTGTT/3IABkFQ/-3’	5’-TGTAGATGCTGGTGTGGATTG-3’	5’-CTCTTTGTAACCACGTGCTCTG-3’
PKMYT1	5’-/56-FAM/CGCACCTTG/ZEN/AAGACCTCTCCGTA/3IABkFQ/-3’	5’-AGAGCCCTGGGTATGACC-3’	5’-TGGAACGCTTTACCGCATAG-3’
PTTG1	5’-/56-FAM/CGCAATCTG/ZEN/GTGCTCTTCAGGC/3IABkFQ/-3’	5’-AAAGCTCTGTTCCTGCCTC-3’	5’-CGTCAAGGATCATGAGAGGC-3’
SPC25	5’-/56-FAM/TCCGAACAT/ZEN/TGGCAAGAAAAGCTGAAAA/3IABkFQ/-3’	5’-CAATGAAGCAAGGGACTATGAAG-3’	5’-AACCGTGGCAGTAAAAGCT-3’
TOP2A	5’-/56-FAM/CCGGTAGTG/ZEN/GAGGTGGAAGACTGA/3IABkFQ/-3’	5’-TGACAGTGAAGAAGACAGCAG-3’	5’-CGATTCTTGGTTTTGGCAGG-3’
TPX2	5’-/56-FAM/AGGCTACGG/ZEN/AGAGAACTGGTGCATA/3IABkFQ/-3’	5’-GAAGAGAATGGCTGAGGTAGAAG-3’	5’-CTGGTACTTGCGTATTGGATTTG-3’
