# Supplementary material for: Progesterone receptor blockade in human breast cancer cells decreases cell cycle progression through G2/M by repressing G2/M genes
Source: BMC Cancer. 2016 May 23;16:326. doi: 10.1186/s12885-016-2355-5 (PMC4878043; doi:10.1186/s12885-016-2355-5)
Supplement: Additional file 2: Table S1. — 2 way ANOVA, multiple comparisons with Bonferroni correction of proliferation data presented in Fig. 1. (XLS 308 kb) [file 12885_2016_2355_MOESM2_ESM.xls]

## Sheet: E2-P value
2 way ANOVA-Multicomparison Bonferroni correction
Compare cell means regardless of rows and columns
Number of families	1
Number of comparisons per family	120
Alpha	0.05
Bonferroni's multiple comparisons test	Mean Diff.	95% CI of diff.	Significant?	Summary	Adjusted P Value
0 h:Vehicle vs. 0 h:E2 [1nM]	0	-0.1029 to 0.1029	No	ns	> 0.9999
0 h:Vehicle vs. 0 h:E2[1nM]+CDB [0.1µM]	0	-0.1029 to 0.1029	No	ns	> 0.9999
0 h:Vehicle vs. 0 h:E2[1nM] +CDB [1µM]	0	-0.1029 to 0.1029	No	ns	> 0.9999
0 h:Vehicle vs. 24 h:Vehicle	-0.07754	-0.1804 to 0.02535	No	ns	0.8538
0 h:Vehicle vs. 24 h:E2 [1nM]	-0.2169	-0.3198 to -0.1140	Yes	****	< 0.0001
0 h:Vehicle vs. 24 h:E2[1nM]+CDB [0.1µM]	-0.2539	-0.3568 to -0.1510	Yes	****	< 0.0001
0 h:Vehicle vs. 24 h:E2[1nM] +CDB [1µM]	-0.1829	-0.2858 to -0.07998	Yes	****	< 0.0001
0 h:Vehicle vs. 48 h:Vehicle	-0.2069	-0.3098 to -0.1040	Yes	****	< 0.0001
0 h:Vehicle vs. 48 h:E2 [1nM]	-0.5189	-0.6218 to -0.4160	Yes	****	< 0.0001
0 h:Vehicle vs. 48 h:E2[1nM]+CDB [0.1µM]	-0.3429	-0.4458 to -0.2400	Yes	****	< 0.0001
0 h:Vehicle vs. 48 h:E2[1nM] +CDB [1µM]	-0.2379	-0.3408 to -0.1350	Yes	****	< 0.0001
0 h:Vehicle vs. 72 h:Vehicle	-0.268	-0.3709 to -0.1651	Yes	****	< 0.0001
0 h:Vehicle vs. 72 h:E2 [1nM]	-1.108	-1.211 to -1.005	Yes	****	< 0.0001
0 h:Vehicle vs. 72 h:E2[1nM]+CDB [0.1µM]	-0.7489	-0.8518 to -0.6460	Yes	****	< 0.0001
0 h:Vehicle vs. 72 h:E2[1nM] +CDB [1µM]	-0.5089	-0.6118 to -0.4060	Yes	****	< 0.0001
0 h:E2 [1nM] vs. 0 h:E2[1nM]+CDB [0.1µM]	0	-0.1029 to 0.1029	No	ns	> 0.9999
0 h:E2 [1nM] vs. 0 h:E2[1nM] +CDB [1µM]	0	-0.1029 to 0.1029	No	ns	> 0.9999
0 h:E2 [1nM] vs. 24 h:Vehicle	-0.07754	-0.1804 to 0.02535	No	ns	0.8538
0 h:E2 [1nM] vs. 24 h:E2 [1nM]	-0.2169	-0.3198 to -0.1140	Yes	****	< 0.0001
0 h:E2 [1nM] vs. 24 h:E2[1nM]+CDB [0.1µM]	-0.2539	-0.3568 to -0.1510	Yes	****	< 0.0001
0 h:E2 [1nM] vs. 24 h:E2[1nM] +CDB [1µM]	-0.1829	-0.2858 to -0.07998	Yes	****	< 0.0001
0 h:E2 [1nM] vs. 48 h:Vehicle	-0.2069	-0.3098 to -0.1040	Yes	****	< 0.0001
0 h:E2 [1nM] vs. 48 h:E2 [1nM]	-0.5189	-0.6218 to -0.4160	Yes	****	< 0.0001
0 h:E2 [1nM] vs. 48 h:E2[1nM]+CDB [0.1µM]	-0.3429	-0.4458 to -0.2400	Yes	****	< 0.0001
0 h:E2 [1nM] vs. 48 h:E2[1nM] +CDB [1µM]	-0.2379	-0.3408 to -0.1350	Yes	****	< 0.0001
0 h:E2 [1nM] vs. 72 h:Vehicle	-0.268	-0.3709 to -0.1651	Yes	****	< 0.0001
0 h:E2 [1nM] vs. 72 h:E2 [1nM]	-1.108	-1.211 to -1.005	Yes	****	< 0.0001
0 h:E2 [1nM] vs. 72 h:E2[1nM]+CDB [0.1µM]	-0.7489	-0.8518 to -0.6460	Yes	****	< 0.0001
0 h:E2 [1nM] vs. 72 h:E2[1nM] +CDB [1µM]	-0.5089	-0.6118 to -0.4060	Yes	****	< 0.0001
0 h:E2[1nM]+CDB [0.1µM] vs. 0 h:E2[1nM] +CDB [1µM]	0	-0.1029 to 0.1029	No	ns	> 0.9999
0 h:E2[1nM]+CDB [0.1µM] vs. 24 h:Vehicle	-0.07754	-0.1804 to 0.02535	No	ns	0.8538
0 h:E2[1nM]+CDB [0.1µM] vs. 24 h:E2 [1nM]	-0.2169	-0.3198 to -0.1140	Yes	****	< 0.0001
0 h:E2[1nM]+CDB [0.1µM] vs. 24 h:E2[1nM]+CDB [0.1µM]	-0.2539	-0.3568 to -0.1510	Yes	****	< 0.0001
0 h:E2[1nM]+CDB [0.1µM] vs. 24 h:E2[1nM] +CDB [1µM]	-0.1829	-0.2858 to -0.07998	Yes	****	< 0.0001
0 h:E2[1nM]+CDB [0.1µM] vs. 48 h:Vehicle	-0.2069	-0.3098 to -0.1040	Yes	****	< 0.0001
0 h:E2[1nM]+CDB [0.1µM] vs. 48 h:E2 [1nM]	-0.5189	-0.6218 to -0.4160	Yes	****	< 0.0001
0 h:E2[1nM]+CDB [0.1µM] vs. 48 h:E2[1nM]+CDB [0.1µM]	-0.3429	-0.4458 to -0.2400	Yes	****	< 0.0001
0 h:E2[1nM]+CDB [0.1µM] vs. 48 h:E2[1nM] +CDB [1µM]	-0.2379	-0.3408 to -0.1350	Yes	****	< 0.0001
0 h:E2[1nM]+CDB [0.1µM] vs. 72 h:Vehicle	-0.268	-0.3709 to -0.1651	Yes	****	< 0.0001
0 h:E2[1nM]+CDB [0.1µM] vs. 72 h:E2 [1nM]	-1.108	-1.211 to -1.005	Yes	****	< 0.0001
0 h:E2[1nM]+CDB [0.1µM] vs. 72 h:E2[1nM]+CDB [0.1µM]	-0.7489	-0.8518 to -0.6460	Yes	****	< 0.0001
0 h:E2[1nM]+CDB [0.1µM] vs. 72 h:E2[1nM] +CDB [1µM]	-0.5089	-0.6118 to -0.4060	Yes	****	< 0.0001
0 h:E2[1nM] +CDB [1µM] vs. 24 h:Vehicle	-0.07754	-0.1804 to 0.02535	No	ns	0.8538
0 h:E2[1nM] +CDB [1µM] vs. 24 h:E2 [1nM]	-0.2169	-0.3198 to -0.1140	Yes	****	< 0.0001
0 h:E2[1nM] +CDB [1µM] vs. 24 h:E2[1nM]+CDB [0.1µM]	-0.2539	-0.3568 to -0.1510	Yes	****	< 0.0001
0 h:E2[1nM] +CDB [1µM] vs. 24 h:E2[1nM] +CDB [1µM]	-0.1829	-0.2858 to -0.07998	Yes	****	< 0.0001
0 h:E2[1nM] +CDB [1µM] vs. 48 h:Vehicle	-0.2069	-0.3098 to -0.1040	Yes	****	< 0.0001
0 h:E2[1nM] +CDB [1µM] vs. 48 h:E2 [1nM]	-0.5189	-0.6218 to -0.4160	Yes	****	< 0.0001
0 h:E2[1nM] +CDB [1µM] vs. 48 h:E2[1nM]+CDB [0.1µM]	-0.3429	-0.4458 to -0.2400	Yes	****	< 0.0001
0 h:E2[1nM] +CDB [1µM] vs. 48 h:E2[1nM] +CDB [1µM]	-0.2379	-0.3408 to -0.1350	Yes	****	< 0.0001
0 h:E2[1nM] +CDB [1µM] vs. 72 h:Vehicle	-0.268	-0.3709 to -0.1651	Yes	****	< 0.0001
0 h:E2[1nM] +CDB [1µM] vs. 72 h:E2 [1nM]	-1.108	-1.211 to -1.005	Yes	****	< 0.0001
0 h:E2[1nM] +CDB [1µM] vs. 72 h:E2[1nM]+CDB [0.1µM]	-0.7489	-0.8518 to -0.6460	Yes	****	< 0.0001
0 h:E2[1nM] +CDB [1µM] vs. 72 h:E2[1nM] +CDB [1µM]	-0.5089	-0.6118 to -0.4060	Yes	****	< 0.0001
24 h:Vehicle vs. 24 h:E2 [1nM]	-0.1393	-0.2422 to -0.03644	Yes	***	0.0003
24 h:Vehicle vs. 24 h:E2[1nM]+CDB [0.1µM]	-0.1763	-0.2792 to -0.07344	Yes	****	< 0.0001
24 h:Vehicle vs. 24 h:E2[1nM] +CDB [1µM]	-0.1053	-0.2082 to -0.002440	Yes	*	0.037
24 h:Vehicle vs. 48 h:Vehicle	-0.1293	-0.2322 to -0.02644	Yes	**	0.0015
24 h:Vehicle vs. 48 h:E2 [1nM]	-0.4413	-0.5442 to -0.3384	Yes	****	< 0.0001
24 h:Vehicle vs. 48 h:E2[1nM]+CDB [0.1µM]	-0.2653	-0.3682 to -0.1624	Yes	****	< 0.0001
24 h:Vehicle vs. 48 h:E2[1nM] +CDB [1µM]	-0.1603	-0.2632 to -0.05744	Yes	****	< 0.0001
24 h:Vehicle vs. 72 h:Vehicle	-0.1905	-0.2934 to -0.08758	Yes	****	< 0.0001
24 h:Vehicle vs. 72 h:E2 [1nM]	-1.03	-1.133 to -0.9274	Yes	****	< 0.0001
24 h:Vehicle vs. 72 h:E2[1nM]+CDB [0.1µM]	-0.6713	-0.7742 to -0.5684	Yes	****	< 0.0001
24 h:Vehicle vs. 72 h:E2[1nM] +CDB [1µM]	-0.4313	-0.5342 to -0.3284	Yes	****	< 0.0001
24 h:E2 [1nM] vs. 24 h:E2[1nM]+CDB [0.1µM]	-0.037	-0.1399 to 0.06589	No	ns	> 0.9999
24 h:E2 [1nM] vs. 24 h:E2[1nM] +CDB [1µM]	0.034	-0.06889 to 0.1369	No	ns	> 0.9999
24 h:E2 [1nM] vs. 48 h:Vehicle	0.01	-0.09289 to 0.1129	No	ns	> 0.9999
24 h:E2 [1nM] vs. 48 h:E2 [1nM]	-0.302	-0.4049 to -0.1991	Yes	****	< 0.0001
24 h:E2 [1nM] vs. 48 h:E2[1nM]+CDB [0.1µM]	-0.126	-0.2289 to -0.02311	Yes	**	0.0024
24 h:E2 [1nM] vs. 48 h:E2[1nM] +CDB [1µM]	-0.021	-0.1239 to 0.08189	No	ns	> 0.9999
24 h:E2 [1nM] vs. 72 h:Vehicle	-0.05114	-0.1540 to 0.05175	No	ns	> 0.9999
24 h:E2 [1nM] vs. 72 h:E2 [1nM]	-0.891	-0.9939 to -0.7881	Yes	****	< 0.0001
24 h:E2 [1nM] vs. 72 h:E2[1nM]+CDB [0.1µM]	-0.532	-0.6349 to -0.4291	Yes	****	< 0.0001
24 h:E2 [1nM] vs. 72 h:E2[1nM] +CDB [1µM]	-0.292	-0.3949 to -0.1891	Yes	****	< 0.0001
24 h:E2[1nM]+CDB [0.1µM] vs. 24 h:E2[1nM] +CDB [1µM]	0.071	-0.03189 to 0.1739	No	ns	> 0.9999
24 h:E2[1nM]+CDB [0.1µM] vs. 48 h:Vehicle	0.047	-0.05589 to 0.1499	No	ns	> 0.9999
24 h:E2[1nM]+CDB [0.1µM] vs. 48 h:E2 [1nM]	-0.265	-0.3679 to -0.1621	Yes	****	< 0.0001
24 h:E2[1nM]+CDB [0.1µM] vs. 48 h:E2[1nM]+CDB [0.1µM]	-0.089	-0.1919 to 0.01389	No	ns	0.2537
24 h:E2[1nM]+CDB [0.1µM] vs. 48 h:E2[1nM] +CDB [1µM]	0.016	-0.08689 to 0.1189	No	ns	> 0.9999
24 h:E2[1nM]+CDB [0.1µM] vs. 72 h:Vehicle	-0.01414	-0.1170 to 0.08875	No	ns	> 0.9999
24 h:E2[1nM]+CDB [0.1µM] vs. 72 h:E2 [1nM]	-0.854	-0.9569 to -0.7511	Yes	****	< 0.0001
24 h:E2[1nM]+CDB [0.1µM] vs. 72 h:E2[1nM]+CDB [0.1µM]	-0.495	-0.5979 to -0.3921	Yes	****	< 0.0001
24 h:E2[1nM]+CDB [0.1µM] vs. 72 h:E2[1nM] +CDB [1µM]	-0.255	-0.3579 to -0.1521	Yes	****	< 0.0001
24 h:E2[1nM] +CDB [1µM] vs. 48 h:Vehicle	-0.024	-0.1269 to 0.07889	No	ns	> 0.9999
24 h:E2[1nM] +CDB [1µM] vs. 48 h:E2 [1nM]	-0.336	-0.4389 to -0.2331	Yes	****	< 0.0001
24 h:E2[1nM] +CDB [1µM] vs. 48 h:E2[1nM]+CDB [0.1µM]	-0.16	-0.2629 to -0.05711	Yes	****	< 0.0001
24 h:E2[1nM] +CDB [1µM] vs. 48 h:E2[1nM] +CDB [1µM]	-0.055	-0.1579 to 0.04789	No	ns	> 0.9999
24 h:E2[1nM] +CDB [1µM] vs. 72 h:Vehicle	-0.08514	-0.1880 to 0.01775	No	ns	0.3867
24 h:E2[1nM] +CDB [1µM] vs. 72 h:E2 [1nM]	-0.925	-1.028 to -0.8221	Yes	****	< 0.0001
24 h:E2[1nM] +CDB [1µM] vs. 72 h:E2[1nM]+CDB [0.1µM]	-0.566	-0.6689 to -0.4631	Yes	****	< 0.0001
24 h:E2[1nM] +CDB [1µM] vs. 72 h:E2[1nM] +CDB [1µM]	-0.326	-0.4289 to -0.2231	Yes	****	< 0.0001
48 h:Vehicle vs. 48 h:E2 [1nM]	-0.312	-0.4149 to -0.2091	Yes	****	< 0.0001
48 h:Vehicle vs. 48 h:E2[1nM]+CDB [0.1µM]	-0.136	-0.2389 to -0.03311	Yes	***	0.0006
48 h:Vehicle vs. 48 h:E2[1nM] +CDB [1µM]	-0.031	-0.1339 to 0.07189	No	ns	> 0.9999
48 h:Vehicle vs. 72 h:Vehicle	-0.06114	-0.1640 to 0.04175	No	ns	> 0.9999
48 h:Vehicle vs. 72 h:E2 [1nM]	-0.901	-1.004 to -0.7981	Yes	****	< 0.0001
48 h:Vehicle vs. 72 h:E2[1nM]+CDB [0.1µM]	-0.542	-0.6449 to -0.4391	Yes	****	< 0.0001
48 h:Vehicle vs. 72 h:E2[1nM] +CDB [1µM]	-0.302	-0.4049 to -0.1991	Yes	****	< 0.0001
48 h:E2 [1nM] vs. 48 h:E2[1nM]+CDB [0.1µM]	0.176	0.07311 to 0.2789	Yes	****	< 0.0001
48 h:E2 [1nM] vs. 48 h:E2[1nM] +CDB [1µM]	0.281	0.1781 to 0.3839	Yes	****	< 0.0001
48 h:E2 [1nM] vs. 72 h:Vehicle	0.2509	0.1480 to 0.3538	Yes	****	< 0.0001
48 h:E2 [1nM] vs. 72 h:E2 [1nM]	-0.589	-0.6919 to -0.4861	Yes	****	< 0.0001
48 h:E2 [1nM] vs. 72 h:E2[1nM]+CDB [0.1µM]	-0.23	-0.3329 to -0.1271	Yes	****	< 0.0001
48 h:E2 [1nM] vs. 72 h:E2[1nM] +CDB [1µM]	0.01	-0.09289 to 0.1129	No	ns	> 0.9999
48 h:E2[1nM]+CDB [0.1µM] vs. 48 h:E2[1nM] +CDB [1µM]	0.105	0.002107 to 0.2079	Yes	*	0.0385
48 h:E2[1nM]+CDB [0.1µM] vs. 72 h:Vehicle	0.07486	-0.02804 to 0.1778	No	ns	> 0.9999
48 h:E2[1nM]+CDB [0.1µM] vs. 72 h:E2 [1nM]	-0.765	-0.8679 to -0.6621	Yes	****	< 0.0001
48 h:E2[1nM]+CDB [0.1µM] vs. 72 h:E2[1nM]+CDB [0.1µM]	-0.406	-0.5089 to -0.3031	Yes	****	< 0.0001
48 h:E2[1nM]+CDB [0.1µM] vs. 72 h:E2[1nM] +CDB [1µM]	-0.166	-0.2689 to -0.06311	Yes	****	< 0.0001
48 h:E2[1nM] +CDB [1µM] vs. 72 h:Vehicle	-0.03014	-0.1330 to 0.07275	No	ns	> 0.9999
48 h:E2[1nM] +CDB [1µM] vs. 72 h:E2 [1nM]	-0.87	-0.9729 to -0.7671	Yes	****	< 0.0001
48 h:E2[1nM] +CDB [1µM] vs. 72 h:E2[1nM]+CDB [0.1µM]	-0.511	-0.6139 to -0.4081	Yes	****	< 0.0001
48 h:E2[1nM] +CDB [1µM] vs. 72 h:E2[1nM] +CDB [1µM]	-0.271	-0.3739 to -0.1681	Yes	****	< 0.0001
72 h:Vehicle vs. 72 h:E2 [1nM]	-0.8399	-0.9428 to -0.7370	Yes	****	< 0.0001
72 h:Vehicle vs. 72 h:E2[1nM]+CDB [0.1µM]	-0.4809	-0.5838 to -0.3780	Yes	****	< 0.0001
72 h:Vehicle vs. 72 h:E2[1nM] +CDB [1µM]	-0.2409	-0.3438 to -0.1380	Yes	****	< 0.0001
72 h:E2 [1nM] vs. 72 h:E2[1nM]+CDB [0.1µM]	0.359	0.2561 to 0.4619	Yes	****	< 0.0001
72 h:E2 [1nM] vs. 72 h:E2[1nM] +CDB [1µM]	0.599	0.4961 to 0.7019	Yes	****	< 0.0001
72 h:E2[1nM]+CDB [0.1µM] vs. 72 h:E2[1nM] +CDB [1µM]	0.24	0.1371 to 0.3429	Yes	****	< 0.0001

## Sheet: P4 -P value 
	2 way ANOVA-Multicomparison Bonferroni correction
	Compare cell means regardless of rows and columns
	Number of families	1
	Number of comparisons per family	120
	Alpha	0.05
	Bonferroni's multiple comparisons test	Mean Diff.	95% CI of diff.	Significant?	Summary	Adjusted P Value
	0 h:Vehicle vs. 0 h:P4 [10nM]	0	-0.07495 to 0.07495	No	ns	> 0.9999
	0 h:Vehicle vs. 0 h:P4 [10nM] +CDB [0.1µM]	0	-0.07495 to 0.07495	No	ns	> 0.9999
	0 h:Vehicle vs. 0 h:P4 [10nM] +CDB [1µM]	0	-0.07495 to 0.07495	No	ns	> 0.9999
	0 h:Vehicle vs. 24 h:Vehicle	-0.07754	-0.1525 to -0.002588	Yes	*	0.0322
	0 h:Vehicle vs. 24 h:P4 [10nM]	-0.3349	-0.4098 to -0.2599	Yes	****	< 0.0001
	0 h:Vehicle vs. 24 h:P4 [10nM] +CDB [0.1µM]	-0.2229	-0.2978 to -0.1479	Yes	****	< 0.0001
	0 h:Vehicle vs. 24 h:P4 [10nM] +CDB [1µM]	-0.2329	-0.3078 to -0.1579	Yes	****	< 0.0001
	0 h:Vehicle vs. 48 h:Vehicle	-0.2069	-0.2818 to -0.1319	Yes	****	< 0.0001
	0 h:Vehicle vs. 48 h:P4 [10nM]	-0.4869	-0.5618 to -0.4119	Yes	****	< 0.0001
	0 h:Vehicle vs. 48 h:P4 [10nM] +CDB [0.1µM]	-0.4199	-0.4948 to -0.3449	Yes	****	< 0.0001
	0 h:Vehicle vs. 48 h:P4 [10nM] +CDB [1µM]	-0.4129	-0.4878 to -0.3379	Yes	****	< 0.0001
	0 h:Vehicle vs. 72 h:Vehicle	-0.268	-0.3430 to -0.1931	Yes	****	< 0.0001
	0 h:Vehicle vs. 72 h:P4 [10nM]	-0.6709	-0.7458 to -0.5959	Yes	****	< 0.0001
	0 h:Vehicle vs. 72 h:P4 [10nM] +CDB [0.1µM]	-0.5539	-0.6288 to -0.4789	Yes	****	< 0.0001
	0 h:Vehicle vs. 72 h:P4 [10nM] +CDB [1µM]	-0.5899	-0.6648 to -0.5149	Yes	****	< 0.0001
	0 h:P4 [10nM] vs. 0 h:P4 [10nM] +CDB [0.1µM]	0	-0.07495 to 0.07495	No	ns	> 0.9999
	0 h:P4 [10nM] vs. 0 h:P4 [10nM] +CDB [1µM]	0	-0.07495 to 0.07495	No	ns	> 0.9999
	0 h:P4 [10nM] vs. 24 h:Vehicle	-0.07754	-0.1525 to -0.002588	Yes	*	0.0322
	0 h:P4 [10nM] vs. 24 h:P4 [10nM]	-0.3349	-0.4098 to -0.2599	Yes	****	< 0.0001
	0 h:P4 [10nM] vs. 24 h:P4 [10nM] +CDB [0.1µM]	-0.2229	-0.2978 to -0.1479	Yes	****	< 0.0001
	0 h:P4 [10nM] vs. 24 h:P4 [10nM] +CDB [1µM]	-0.2329	-0.3078 to -0.1579	Yes	****	< 0.0001
	0 h:P4 [10nM] vs. 48 h:Vehicle	-0.2069	-0.2818 to -0.1319	Yes	****	< 0.0001
	0 h:P4 [10nM] vs. 48 h:P4 [10nM]	-0.4869	-0.5618 to -0.4119	Yes	****	< 0.0001
	0 h:P4 [10nM] vs. 48 h:P4 [10nM] +CDB [0.1µM]	-0.4199	-0.4948 to -0.3449	Yes	****	< 0.0001
	0 h:P4 [10nM] vs. 48 h:P4 [10nM] +CDB [1µM]	-0.4129	-0.4878 to -0.3379	Yes	****	< 0.0001
	0 h:P4 [10nM] vs. 72 h:Vehicle	-0.268	-0.3430 to -0.1931	Yes	****	< 0.0001
	0 h:P4 [10nM] vs. 72 h:P4 [10nM]	-0.6709	-0.7458 to -0.5959	Yes	****	< 0.0001
	0 h:P4 [10nM] vs. 72 h:P4 [10nM] +CDB [0.1µM]	-0.5539	-0.6288 to -0.4789	Yes	****	< 0.0001
	0 h:P4 [10nM] vs. 72 h:P4 [10nM] +CDB [1µM]	-0.5899	-0.6648 to -0.5149	Yes	****	< 0.0001
	0 h:P4 [10nM] +CDB [0.1µM] vs. 0 h:P4 [10nM] +CDB [1µM]	0	-0.07495 to 0.07495	No	ns	> 0.9999
	0 h:P4 [10nM] +CDB [0.1µM] vs. 24 h:Vehicle	-0.07754	-0.1525 to -0.002588	Yes	*	0.0322
	0 h:P4 [10nM] +CDB [0.1µM] vs. 24 h:P4 [10nM]	-0.3349	-0.4098 to -0.2599	Yes	****	< 0.0001
	0 h:P4 [10nM] +CDB [0.1µM] vs. 24 h:P4 [10nM] +CDB [0.1µM]	-0.2229	-0.2978 to -0.1479	Yes	****	< 0.0001
	0 h:P4 [10nM] +CDB [0.1µM] vs. 24 h:P4 [10nM] +CDB [1µM]	-0.2329	-0.3078 to -0.1579	Yes	****	< 0.0001
	0 h:P4 [10nM] +CDB [0.1µM] vs. 48 h:Vehicle	-0.2069	-0.2818 to -0.1319	Yes	****	< 0.0001
	0 h:P4 [10nM] +CDB [0.1µM] vs. 48 h:P4 [10nM]	-0.4869	-0.5618 to -0.4119	Yes	****	< 0.0001
	0 h:P4 [10nM] +CDB [0.1µM] vs. 48 h:P4 [10nM] +CDB [0.1µM]	-0.4199	-0.4948 to -0.3449	Yes	****	< 0.0001
	0 h:P4 [10nM] +CDB [0.1µM] vs. 48 h:P4 [10nM] +CDB [1µM]	-0.4129	-0.4878 to -0.3379	Yes	****	< 0.0001
	0 h:P4 [10nM] +CDB [0.1µM] vs. 72 h:Vehicle	-0.268	-0.3430 to -0.1931	Yes	****	< 0.0001
	0 h:P4 [10nM] +CDB [0.1µM] vs. 72 h:P4 [10nM]	-0.6709	-0.7458 to -0.5959	Yes	****	< 0.0001
	0 h:P4 [10nM] +CDB [0.1µM] vs. 72 h:P4 [10nM] +CDB [0.1µM]	-0.5539	-0.6288 to -0.4789	Yes	****	< 0.0001
	0 h:P4 [10nM] +CDB [0.1µM] vs. 72 h:P4 [10nM] +CDB [1µM]	-0.5899	-0.6648 to -0.5149	Yes	****	< 0.0001
	0 h:P4 [10nM] +CDB [1µM] vs. 24 h:Vehicle	-0.07754	-0.1525 to -0.002588	Yes	*	0.0322
	0 h:P4 [10nM] +CDB [1µM] vs. 24 h:P4 [10nM]	-0.3349	-0.4098 to -0.2599	Yes	****	< 0.0001
	0 h:P4 [10nM] +CDB [1µM] vs. 24 h:P4 [10nM] +CDB [0.1µM]	-0.2229	-0.2978 to -0.1479	Yes	****	< 0.0001
	0 h:P4 [10nM] +CDB [1µM] vs. 24 h:P4 [10nM] +CDB [1µM]	-0.2329	-0.3078 to -0.1579	Yes	****	< 0.0001
	0 h:P4 [10nM] +CDB [1µM] vs. 48 h:Vehicle	-0.2069	-0.2818 to -0.1319	Yes	****	< 0.0001
	0 h:P4 [10nM] +CDB [1µM] vs. 48 h:P4 [10nM]	-0.4869	-0.5618 to -0.4119	Yes	****	< 0.0001
	0 h:P4 [10nM] +CDB [1µM] vs. 48 h:P4 [10nM] +CDB [0.1µM]	-0.4199	-0.4948 to -0.3449	Yes	****	< 0.0001
	0 h:P4 [10nM] +CDB [1µM] vs. 48 h:P4 [10nM] +CDB [1µM]	-0.4129	-0.4878 to -0.3379	Yes	****	< 0.0001
	0 h:P4 [10nM] +CDB [1µM] vs. 72 h:Vehicle	-0.268	-0.3430 to -0.1931	Yes	****	< 0.0001
	0 h:P4 [10nM] +CDB [1µM] vs. 72 h:P4 [10nM]	-0.6709	-0.7458 to -0.5959	Yes	****	< 0.0001
	0 h:P4 [10nM] +CDB [1µM] vs. 72 h:P4 [10nM] +CDB [0.1µM]	-0.5539	-0.6288 to -0.4789	Yes	****	< 0.0001
	0 h:P4 [10nM] +CDB [1µM] vs. 72 h:P4 [10nM] +CDB [1µM]	-0.5899	-0.6648 to -0.5149	Yes	****	< 0.0001
	24 h:Vehicle vs. 24 h:P4 [10nM]	-0.2573	-0.3323 to -0.1824	Yes	****	< 0.0001
	24 h:Vehicle vs. 24 h:P4 [10nM] +CDB [0.1µM]	-0.1453	-0.2203 to -0.07038	Yes	****	< 0.0001
	24 h:Vehicle vs. 24 h:P4 [10nM] +CDB [1µM]	-0.1553	-0.2303 to -0.08038	Yes	****	< 0.0001
	24 h:Vehicle vs. 48 h:Vehicle	-0.1293	-0.2043 to -0.05438	Yes	****	< 0.0001
	24 h:Vehicle vs. 48 h:P4 [10nM]	-0.4093	-0.4843 to -0.3344	Yes	****	< 0.0001
	24 h:Vehicle vs. 48 h:P4 [10nM] +CDB [0.1µM]	-0.3423	-0.4173 to -0.2674	Yes	****	< 0.0001
	24 h:Vehicle vs. 48 h:P4 [10nM] +CDB [1µM]	-0.3353	-0.4103 to -0.2604	Yes	****	< 0.0001
	24 h:Vehicle vs. 72 h:Vehicle	-0.1905	-0.2654 to -0.1155	Yes	****	< 0.0001
	24 h:Vehicle vs. 72 h:P4 [10nM]	-0.5933	-0.6683 to -0.5184	Yes	****	< 0.0001
	24 h:Vehicle vs. 72 h:P4 [10nM] +CDB [0.1µM]	-0.4763	-0.5513 to -0.4014	Yes	****	< 0.0001
	24 h:Vehicle vs. 72 h:P4 [10nM] +CDB [1µM]	-0.5123	-0.5873 to -0.4374	Yes	****	< 0.0001
	24 h:P4 [10nM] vs. 24 h:P4 [10nM] +CDB [0.1µM]	0.112	0.03705 to 0.1870	Yes	****	< 0.0001
	24 h:P4 [10nM] vs. 24 h:P4 [10nM] +CDB [1µM]	0.102	0.02705 to 0.1770	Yes	***	0.0003
	24 h:P4 [10nM] vs. 48 h:Vehicle	0.128	0.05305 to 0.2030	Yes	****	< 0.0001
	24 h:P4 [10nM] vs. 48 h:P4 [10nM]	-0.152	-0.2270 to -0.07705	Yes	****	< 0.0001
	24 h:P4 [10nM] vs. 48 h:P4 [10nM] +CDB [0.1µM]	-0.085	-0.1600 to -0.01005	Yes	**	0.0086
	24 h:P4 [10nM] vs. 48 h:P4 [10nM] +CDB [1µM]	-0.078	-0.1530 to -0.003046	Yes	*	0.0297
	24 h:P4 [10nM] vs. 72 h:Vehicle	0.06686	-0.008097 to 0.1418	No	ns	0.1857
	24 h:P4 [10nM] vs. 72 h:P4 [10nM]	-0.336	-0.4110 to -0.2610	Yes	****	< 0.0001
	24 h:P4 [10nM] vs. 72 h:P4 [10nM] +CDB [0.1µM]	-0.219	-0.2940 to -0.1440	Yes	****	< 0.0001
	24 h:P4 [10nM] vs. 72 h:P4 [10nM] +CDB [1µM]	-0.255	-0.3300 to -0.1800	Yes	****	< 0.0001
	24 h:P4 [10nM] +CDB [0.1µM] vs. 24 h:P4 [10nM] +CDB [1µM]	-0.01	-0.08495 to 0.06495	No	ns	> 0.9999
	24 h:P4 [10nM] +CDB [0.1µM] vs. 48 h:Vehicle	0.016	-0.05895 to 0.09095	No	ns	> 0.9999
	24 h:P4 [10nM] +CDB [0.1µM] vs. 48 h:P4 [10nM]	-0.264	-0.3390 to -0.1890	Yes	****	< 0.0001
	24 h:P4 [10nM] +CDB [0.1µM] vs. 48 h:P4 [10nM] +CDB [0.1µM]	-0.197	-0.2720 to -0.1220	Yes	****	< 0.0001
	24 h:P4 [10nM] +CDB [0.1µM] vs. 48 h:P4 [10nM] +CDB [1µM]	-0.19	-0.2650 to -0.1150	Yes	****	< 0.0001
	24 h:P4 [10nM] +CDB [0.1µM] vs. 72 h:Vehicle	-0.04514	-0.1201 to 0.02981	No	ns	> 0.9999
	24 h:P4 [10nM] +CDB [0.1µM] vs. 72 h:P4 [10nM]	-0.448	-0.5230 to -0.3730	Yes	****	< 0.0001
	24 h:P4 [10nM] +CDB [0.1µM] vs. 72 h:P4 [10nM] +CDB [0.1µM]	-0.331	-0.4060 to -0.2560	Yes	****	< 0.0001
	24 h:P4 [10nM] +CDB [0.1µM] vs. 72 h:P4 [10nM] +CDB [1µM]	-0.367	-0.4420 to -0.2920	Yes	****	< 0.0001
	24 h:P4 [10nM] +CDB [1µM] vs. 48 h:Vehicle	0.026	-0.04895 to 0.1010	No	ns	> 0.9999
	24 h:P4 [10nM] +CDB [1µM] vs. 48 h:P4 [10nM]	-0.254	-0.3290 to -0.1790	Yes	****	< 0.0001
	24 h:P4 [10nM] +CDB [1µM] vs. 48 h:P4 [10nM] +CDB [0.1µM]	-0.187	-0.2620 to -0.1120	Yes	****	< 0.0001
	24 h:P4 [10nM] +CDB [1µM] vs. 48 h:P4 [10nM] +CDB [1µM]	-0.18	-0.2550 to -0.1050	Yes	****	< 0.0001
	24 h:P4 [10nM] +CDB [1µM] vs. 72 h:Vehicle	-0.03514	-0.1101 to 0.03981	No	ns	> 0.9999
	24 h:P4 [10nM] +CDB [1µM] vs. 72 h:P4 [10nM]	-0.438	-0.5130 to -0.3630	Yes	****	< 0.0001
	24 h:P4 [10nM] +CDB [1µM] vs. 72 h:P4 [10nM] +CDB [0.1µM]	-0.321	-0.3960 to -0.2460	Yes	****	< 0.0001
	24 h:P4 [10nM] +CDB [1µM] vs. 72 h:P4 [10nM] +CDB [1µM]	-0.357	-0.4320 to -0.2820	Yes	****	< 0.0001
	48 h:Vehicle vs. 48 h:P4 [10nM]	-0.28	-0.3550 to -0.2050	Yes	****	< 0.0001
	48 h:Vehicle vs. 48 h:P4 [10nM] +CDB [0.1µM]	-0.213	-0.2880 to -0.1380	Yes	****	< 0.0001
	48 h:Vehicle vs. 48 h:P4 [10nM] +CDB [1µM]	-0.206	-0.2810 to -0.1310	Yes	****	< 0.0001
	48 h:Vehicle vs. 72 h:Vehicle	-0.06114	-0.1361 to 0.01381	No	ns	0.4401
	48 h:Vehicle vs. 72 h:P4 [10nM]	-0.464	-0.5390 to -0.3890	Yes	****	< 0.0001
	48 h:Vehicle vs. 72 h:P4 [10nM] +CDB [0.1µM]	-0.347	-0.4220 to -0.2720	Yes	****	< 0.0001
	48 h:Vehicle vs. 72 h:P4 [10nM] +CDB [1µM]	-0.383	-0.4580 to -0.3080	Yes	****	< 0.0001
	48 h:P4 [10nM] vs. 48 h:P4 [10nM] +CDB [0.1µM]	0.067	-0.007954 to 0.1420	No	ns	0.1816
	48 h:P4 [10nM] vs. 48 h:P4 [10nM] +CDB [1µM]	0.074	-0.0009537 to 0.1490	No	ns	0.0587
	48 h:P4 [10nM] vs. 72 h:Vehicle	0.2189	0.1439 to 0.2938	Yes	****	< 0.0001
	48 h:P4 [10nM] vs. 72 h:P4 [10nM]	-0.184	-0.2590 to -0.1090	Yes	****	< 0.0001
	48 h:P4 [10nM] vs. 72 h:P4 [10nM] +CDB [0.1µM]	-0.067	-0.1420 to 0.007954	No	ns	0.1816
	48 h:P4 [10nM] vs. 72 h:P4 [10nM] +CDB [1µM]	-0.103	-0.1780 to -0.02805	Yes	***	0.0003
	48 h:P4 [10nM] +CDB [0.1µM] vs. 48 h:P4 [10nM] +CDB [1µM]	0.007	-0.06795 to 0.08195	No	ns	> 0.9999
	48 h:P4 [10nM] +CDB [0.1µM] vs. 72 h:Vehicle	0.1519	0.07690 to 0.2268	Yes	****	< 0.0001
	48 h:P4 [10nM] +CDB [0.1µM] vs. 72 h:P4 [10nM]	-0.251	-0.3260 to -0.1760	Yes	****	< 0.0001
	48 h:P4 [10nM] +CDB [0.1µM] vs. 72 h:P4 [10nM] +CDB [0.1µM]	-0.134	-0.2090 to -0.05905	Yes	****	< 0.0001
	48 h:P4 [10nM] +CDB [0.1µM] vs. 72 h:P4 [10nM] +CDB [1µM]	-0.17	-0.2450 to -0.09505	Yes	****	< 0.0001
	48 h:P4 [10nM] +CDB [1µM] vs. 72 h:Vehicle	0.1449	0.06990 to 0.2198	Yes	****	< 0.0001
	48 h:P4 [10nM] +CDB [1µM] vs. 72 h:P4 [10nM]	-0.258	-0.3330 to -0.1830	Yes	****	< 0.0001
	48 h:P4 [10nM] +CDB [1µM] vs. 72 h:P4 [10nM] +CDB [0.1µM]	-0.141	-0.2160 to -0.06605	Yes	****	< 0.0001
	48 h:P4 [10nM] +CDB [1µM] vs. 72 h:P4 [10nM] +CDB [1µM]	-0.177	-0.2520 to -0.1020	Yes	****	< 0.0001
	72 h:Vehicle vs. 72 h:P4 [10nM]	-0.4029	-0.4778 to -0.3279	Yes	****	< 0.0001
	72 h:Vehicle vs. 72 h:P4 [10nM] +CDB [0.1µM]	-0.2859	-0.3608 to -0.2109	Yes	****	< 0.0001
	72 h:Vehicle vs. 72 h:P4 [10nM] +CDB [1µM]	-0.3219	-0.3968 to -0.2469	Yes	****	< 0.0001
	72 h:P4 [10nM] vs. 72 h:P4 [10nM] +CDB [0.1µM]	0.117	0.04205 to 0.1920	Yes	****	< 0.0001
	72 h:P4 [10nM] vs. 72 h:P4 [10nM] +CDB [1µM]	0.081	0.006046 to 0.1560	Yes	*	0.0176
	72 h:P4 [10nM] +CDB [0.1µM] vs. 72 h:P4 [10nM] +CDB [1µM]	-0.036	-0.1110 to 0.03895	No	ns	> 0.9999

## Sheet: E2+P4-P value
2 way ANOVA-Multicomparison Bonferroni correction
Compare cell means regardless of rows and columns
Number of families	1
Number of comparisons per family	190
Alpha	0.05
Bonferroni's multiple comparisons test	Mean Diff.	95% CI of diff.	Significant?	Summary	Adjusted P Value
0 h:Vehicle vs. 0 h:E2 [1nM]	0	-0.09356 to 0.09356	No	ns	> 0.9999
0 h:Vehicle vs. 0 h:E2 [1nM]+P4 [10nM]	0	-0.09356 to 0.09356	No	ns	> 0.9999
0 h:Vehicle vs. 0 h:E2[1nM]+P4 [10nM] +CDB [0.1µM]	0	-0.09356 to 0.09356	No	ns	> 0.9999
0 h:Vehicle vs. 0 h:E2[1nM]+P4 [10nM] +CDB [1µM]	0	-0.09356 to 0.09356	No	ns	> 0.9999
0 h:Vehicle vs. 24 h:Vehicle	-0.07754	-0.1711 to 0.01602	No	ns	0.4397
0 h:Vehicle vs. 24 h:E2 [1nM]	-0.2169	-0.3104 to -0.1233	Yes	****	< 0.0001
0 h:Vehicle vs. 24 h:E2 [1nM]+P4 [10nM]	-0.3489	-0.4424 to -0.2553	Yes	****	< 0.0001
0 h:Vehicle vs. 24 h:E2[1nM]+P4 [10nM] +CDB [0.1µM]	-0.1919	-0.2854 to -0.09832	Yes	****	< 0.0001
0 h:Vehicle vs. 24 h:E2[1nM]+P4 [10nM] +CDB [1µM]	-0.1839	-0.2774 to -0.09032	Yes	****	< 0.0001
0 h:Vehicle vs. 48 h:Vehicle	-0.2069	-0.3004 to -0.1133	Yes	****	< 0.0001
0 h:Vehicle vs. 48 h:E2 [1nM]	-0.5189	-0.6124 to -0.4253	Yes	****	< 0.0001
0 h:Vehicle vs. 48 h:E2 [1nM]+P4 [10nM]	-0.4869	-0.5804 to -0.3933	Yes	****	< 0.0001
0 h:Vehicle vs. 48 h:E2[1nM]+P4 [10nM] +CDB [0.1µM]	-0.3549	-0.4484 to -0.2613	Yes	****	< 0.0001
0 h:Vehicle vs. 48 h:E2[1nM]+P4 [10nM] +CDB [1µM]	-0.3419	-0.4354 to -0.2483	Yes	****	< 0.0001
0 h:Vehicle vs. 72 h:Vehicle	-0.268	-0.3616 to -0.1745	Yes	****	< 0.0001
0 h:Vehicle vs. 72 h:E2 [1nM]	-1.108	-1.201 to -1.014	Yes	****	< 0.0001
0 h:Vehicle vs. 72 h:E2 [1nM]+P4 [10nM]	-0.8769	-0.9704 to -0.7833	Yes	****	< 0.0001
0 h:Vehicle vs. 72 h:E2[1nM]+P4 [10nM] +CDB [0.1µM]	-0.6089	-0.7024 to -0.5153	Yes	****	< 0.0001
0 h:Vehicle vs. 72 h:E2[1nM]+P4 [10nM] +CDB [1µM]	-0.6239	-0.7174 to -0.5303	Yes	****	< 0.0001
0 h:E2 [1nM] vs. 0 h:E2 [1nM]+P4 [10nM]	0	-0.09356 to 0.09356	No	ns	> 0.9999
0 h:E2 [1nM] vs. 0 h:E2[1nM]+P4 [10nM] +CDB [0.1µM]	0	-0.09356 to 0.09356	No	ns	> 0.9999
0 h:E2 [1nM] vs. 0 h:E2[1nM]+P4 [10nM] +CDB [1µM]	0	-0.09356 to 0.09356	No	ns	> 0.9999
0 h:E2 [1nM] vs. 24 h:Vehicle	-0.07754	-0.1711 to 0.01602	No	ns	0.4397
0 h:E2 [1nM] vs. 24 h:E2 [1nM]	-0.2169	-0.3104 to -0.1233	Yes	****	< 0.0001
0 h:E2 [1nM] vs. 24 h:E2 [1nM]+P4 [10nM]	-0.3489	-0.4424 to -0.2553	Yes	****	< 0.0001
0 h:E2 [1nM] vs. 24 h:E2[1nM]+P4 [10nM] +CDB [0.1µM]	-0.1919	-0.2854 to -0.09832	Yes	****	< 0.0001
0 h:E2 [1nM] vs. 24 h:E2[1nM]+P4 [10nM] +CDB [1µM]	-0.1839	-0.2774 to -0.09032	Yes	****	< 0.0001
0 h:E2 [1nM] vs. 48 h:Vehicle	-0.2069	-0.3004 to -0.1133	Yes	****	< 0.0001
0 h:E2 [1nM] vs. 48 h:E2 [1nM]	-0.5189	-0.6124 to -0.4253	Yes	****	< 0.0001
0 h:E2 [1nM] vs. 48 h:E2 [1nM]+P4 [10nM]	-0.4869	-0.5804 to -0.3933	Yes	****	< 0.0001
0 h:E2 [1nM] vs. 48 h:E2[1nM]+P4 [10nM] +CDB [0.1µM]	-0.3549	-0.4484 to -0.2613	Yes	****	< 0.0001
0 h:E2 [1nM] vs. 48 h:E2[1nM]+P4 [10nM] +CDB [1µM]	-0.3419	-0.4354 to -0.2483	Yes	****	< 0.0001
0 h:E2 [1nM] vs. 72 h:Vehicle	-0.268	-0.3616 to -0.1745	Yes	****	< 0.0001
0 h:E2 [1nM] vs. 72 h:E2 [1nM]	-1.108	-1.201 to -1.014	Yes	****	< 0.0001
0 h:E2 [1nM] vs. 72 h:E2 [1nM]+P4 [10nM]	-0.8769	-0.9704 to -0.7833	Yes	****	< 0.0001
0 h:E2 [1nM] vs. 72 h:E2[1nM]+P4 [10nM] +CDB [0.1µM]	-0.6089	-0.7024 to -0.5153	Yes	****	< 0.0001
0 h:E2 [1nM] vs. 72 h:E2[1nM]+P4 [10nM] +CDB [1µM]	-0.6239	-0.7174 to -0.5303	Yes	****	< 0.0001
0 h:E2 [1nM]+P4 [10nM] vs. 0 h:E2[1nM]+P4 [10nM] +CDB [0.1µM]	0	-0.09356 to 0.09356	No	ns	> 0.9999
0 h:E2 [1nM]+P4 [10nM] vs. 0 h:E2[1nM]+P4 [10nM] +CDB [1µM]	0	-0.09356 to 0.09356	No	ns	> 0.9999
0 h:E2 [1nM]+P4 [10nM] vs. 24 h:Vehicle	-0.07754	-0.1711 to 0.01602	No	ns	0.4397
0 h:E2 [1nM]+P4 [10nM] vs. 24 h:E2 [1nM]	-0.2169	-0.3104 to -0.1233	Yes	****	< 0.0001
0 h:E2 [1nM]+P4 [10nM] vs. 24 h:E2 [1nM]+P4 [10nM]	-0.3489	-0.4424 to -0.2553	Yes	****	< 0.0001
0 h:E2 [1nM]+P4 [10nM] vs. 24 h:E2[1nM]+P4 [10nM] +CDB [0.1µM]	-0.1919	-0.2854 to -0.09832	Yes	****	< 0.0001
0 h:E2 [1nM]+P4 [10nM] vs. 24 h:E2[1nM]+P4 [10nM] +CDB [1µM]	-0.1839	-0.2774 to -0.09032	Yes	****	< 0.0001
0 h:E2 [1nM]+P4 [10nM] vs. 48 h:Vehicle	-0.2069	-0.3004 to -0.1133	Yes	****	< 0.0001
0 h:E2 [1nM]+P4 [10nM] vs. 48 h:E2 [1nM]	-0.5189	-0.6124 to -0.4253	Yes	****	< 0.0001
0 h:E2 [1nM]+P4 [10nM] vs. 48 h:E2 [1nM]+P4 [10nM]	-0.4869	-0.5804 to -0.3933	Yes	****	< 0.0001
0 h:E2 [1nM]+P4 [10nM] vs. 48 h:E2[1nM]+P4 [10nM] +CDB [0.1µM]	-0.3549	-0.4484 to -0.2613	Yes	****	< 0.0001
0 h:E2 [1nM]+P4 [10nM] vs. 48 h:E2[1nM]+P4 [10nM] +CDB [1µM]	-0.3419	-0.4354 to -0.2483	Yes	****	< 0.0001
0 h:E2 [1nM]+P4 [10nM] vs. 72 h:Vehicle	-0.268	-0.3616 to -0.1745	Yes	****	< 0.0001
0 h:E2 [1nM]+P4 [10nM] vs. 72 h:E2 [1nM]	-1.108	-1.201 to -1.014	Yes	****	< 0.0001
0 h:E2 [1nM]+P4 [10nM] vs. 72 h:E2 [1nM]+P4 [10nM]	-0.8769	-0.9704 to -0.7833	Yes	****	< 0.0001
0 h:E2 [1nM]+P4 [10nM] vs. 72 h:E2[1nM]+P4 [10nM] +CDB [0.1µM]	-0.6089	-0.7024 to -0.5153	Yes	****	< 0.0001
0 h:E2 [1nM]+P4 [10nM] vs. 72 h:E2[1nM]+P4 [10nM] +CDB [1µM]	-0.6239	-0.7174 to -0.5303	Yes	****	< 0.0001
0 h:E2[1nM]+P4 [10nM] +CDB [0.1µM] vs. 0 h:E2[1nM]+P4 [10nM] +CDB [1µM]	0	-0.09356 to 0.09356	No	ns	> 0.9999
0 h:E2[1nM]+P4 [10nM] +CDB [0.1µM] vs. 24 h:Vehicle	-0.07754	-0.1711 to 0.01602	No	ns	0.4397
0 h:E2[1nM]+P4 [10nM] +CDB [0.1µM] vs. 24 h:E2 [1nM]	-0.2169	-0.3104 to -0.1233	Yes	****	< 0.0001
0 h:E2[1nM]+P4 [10nM] +CDB [0.1µM] vs. 24 h:E2 [1nM]+P4 [10nM]	-0.3489	-0.4424 to -0.2553	Yes	****	< 0.0001
0 h:E2[1nM]+P4 [10nM] +CDB [0.1µM] vs. 24 h:E2[1nM]+P4 [10nM] +CDB [0.1µM]	-0.1919	-0.2854 to -0.09832	Yes	****	< 0.0001
0 h:E2[1nM]+P4 [10nM] +CDB [0.1µM] vs. 24 h:E2[1nM]+P4 [10nM] +CDB [1µM]	-0.1839	-0.2774 to -0.09032	Yes	****	< 0.0001
0 h:E2[1nM]+P4 [10nM] +CDB [0.1µM] vs. 48 h:Vehicle	-0.2069	-0.3004 to -0.1133	Yes	****	< 0.0001
0 h:E2[1nM]+P4 [10nM] +CDB [0.1µM] vs. 48 h:E2 [1nM]	-0.5189	-0.6124 to -0.4253	Yes	****	< 0.0001
0 h:E2[1nM]+P4 [10nM] +CDB [0.1µM] vs. 48 h:E2 [1nM]+P4 [10nM]	-0.4869	-0.5804 to -0.3933	Yes	****	< 0.0001
0 h:E2[1nM]+P4 [10nM] +CDB [0.1µM] vs. 48 h:E2[1nM]+P4 [10nM] +CDB [0.1µM]	-0.3549	-0.4484 to -0.2613	Yes	****	< 0.0001
0 h:E2[1nM]+P4 [10nM] +CDB [0.1µM] vs. 48 h:E2[1nM]+P4 [10nM] +CDB [1µM]	-0.3419	-0.4354 to -0.2483	Yes	****	< 0.0001
0 h:E2[1nM]+P4 [10nM] +CDB [0.1µM] vs. 72 h:Vehicle	-0.268	-0.3616 to -0.1745	Yes	****	< 0.0001
0 h:E2[1nM]+P4 [10nM] +CDB [0.1µM] vs. 72 h:E2 [1nM]	-1.108	-1.201 to -1.014	Yes	****	< 0.0001
0 h:E2[1nM]+P4 [10nM] +CDB [0.1µM] vs. 72 h:E2 [1nM]+P4 [10nM]	-0.8769	-0.9704 to -0.7833	Yes	****	< 0.0001
0 h:E2[1nM]+P4 [10nM] +CDB [0.1µM] vs. 72 h:E2[1nM]+P4 [10nM] +CDB [0.1µM]	-0.6089	-0.7024 to -0.5153	Yes	****	< 0.0001
0 h:E2[1nM]+P4 [10nM] +CDB [0.1µM] vs. 72 h:E2[1nM]+P4 [10nM] +CDB [1µM]	-0.6239	-0.7174 to -0.5303	Yes	****	< 0.0001
0 h:E2[1nM]+P4 [10nM] +CDB [1µM] vs. 24 h:Vehicle	-0.07754	-0.1711 to 0.01602	No	ns	0.4397
0 h:E2[1nM]+P4 [10nM] +CDB [1µM] vs. 24 h:E2 [1nM]	-0.2169	-0.3104 to -0.1233	Yes	****	< 0.0001
0 h:E2[1nM]+P4 [10nM] +CDB [1µM] vs. 24 h:E2 [1nM]+P4 [10nM]	-0.3489	-0.4424 to -0.2553	Yes	****	< 0.0001
0 h:E2[1nM]+P4 [10nM] +CDB [1µM] vs. 24 h:E2[1nM]+P4 [10nM] +CDB [0.1µM]	-0.1919	-0.2854 to -0.09832	Yes	****	< 0.0001
0 h:E2[1nM]+P4 [10nM] +CDB [1µM] vs. 24 h:E2[1nM]+P4 [10nM] +CDB [1µM]	-0.1839	-0.2774 to -0.09032	Yes	****	< 0.0001
0 h:E2[1nM]+P4 [10nM] +CDB [1µM] vs. 48 h:Vehicle	-0.2069	-0.3004 to -0.1133	Yes	****	< 0.0001
0 h:E2[1nM]+P4 [10nM] +CDB [1µM] vs. 48 h:E2 [1nM]	-0.5189	-0.6124 to -0.4253	Yes	****	< 0.0001
0 h:E2[1nM]+P4 [10nM] +CDB [1µM] vs. 48 h:E2 [1nM]+P4 [10nM]	-0.4869	-0.5804 to -0.3933	Yes	****	< 0.0001
0 h:E2[1nM]+P4 [10nM] +CDB [1µM] vs. 48 h:E2[1nM]+P4 [10nM] +CDB [0.1µM]	-0.3549	-0.4484 to -0.2613	Yes	****	< 0.0001
0 h:E2[1nM]+P4 [10nM] +CDB [1µM] vs. 48 h:E2[1nM]+P4 [10nM] +CDB [1µM]	-0.3419	-0.4354 to -0.2483	Yes	****	< 0.0001
0 h:E2[1nM]+P4 [10nM] +CDB [1µM] vs. 72 h:Vehicle	-0.268	-0.3616 to -0.1745	Yes	****	< 0.0001
0 h:E2[1nM]+P4 [10nM] +CDB [1µM] vs. 72 h:E2 [1nM]	-1.108	-1.201 to -1.014	Yes	****	< 0.0001
0 h:E2[1nM]+P4 [10nM] +CDB [1µM] vs. 72 h:E2 [1nM]+P4 [10nM]	-0.8769	-0.9704 to -0.7833	Yes	****	< 0.0001
0 h:E2[1nM]+P4 [10nM] +CDB [1µM] vs. 72 h:E2[1nM]+P4 [10nM] +CDB [0.1µM]	-0.6089	-0.7024 to -0.5153	Yes	****	< 0.0001
0 h:E2[1nM]+P4 [10nM] +CDB [1µM] vs. 72 h:E2[1nM]+P4 [10nM] +CDB [1µM]	-0.6239	-0.7174 to -0.5303	Yes	****	< 0.0001
24 h:Vehicle vs. 24 h:E2 [1nM]	-0.1393	-0.2329 to -0.04577	Yes	****	< 0.0001
24 h:Vehicle vs. 24 h:E2 [1nM]+P4 [10nM]	-0.2713	-0.3649 to -0.1778	Yes	****	< 0.0001
24 h:Vehicle vs. 24 h:E2[1nM]+P4 [10nM] +CDB [0.1µM]	-0.1143	-0.2079 to -0.02077	Yes	**	0.002
24 h:Vehicle vs. 24 h:E2[1nM]+P4 [10nM] +CDB [1µM]	-0.1063	-0.1999 to -0.01277	Yes	**	0.0072
24 h:Vehicle vs. 48 h:Vehicle	-0.1293	-0.2229 to -0.03577	Yes	***	0.0001
24 h:Vehicle vs. 48 h:E2 [1nM]	-0.4413	-0.5349 to -0.3478	Yes	****	< 0.0001
24 h:Vehicle vs. 48 h:E2 [1nM]+P4 [10nM]	-0.4093	-0.5029 to -0.3158	Yes	****	< 0.0001
24 h:Vehicle vs. 48 h:E2[1nM]+P4 [10nM] +CDB [0.1µM]	-0.2773	-0.3709 to -0.1838	Yes	****	< 0.0001
24 h:Vehicle vs. 48 h:E2[1nM]+P4 [10nM] +CDB [1µM]	-0.2643	-0.3579 to -0.1708	Yes	****	< 0.0001
24 h:Vehicle vs. 72 h:Vehicle	-0.1905	-0.2840 to -0.09692	Yes	****	< 0.0001
24 h:Vehicle vs. 72 h:E2 [1nM]	-1.03	-1.124 to -0.9368	Yes	****	< 0.0001
24 h:Vehicle vs. 72 h:E2 [1nM]+P4 [10nM]	-0.7993	-0.8929 to -0.7058	Yes	****	< 0.0001
24 h:Vehicle vs. 72 h:E2[1nM]+P4 [10nM] +CDB [0.1µM]	-0.5313	-0.6249 to -0.4378	Yes	****	< 0.0001
24 h:Vehicle vs. 72 h:E2[1nM]+P4 [10nM] +CDB [1µM]	-0.5463	-0.6399 to -0.4528	Yes	****	< 0.0001
24 h:E2 [1nM] vs. 24 h:E2 [1nM]+P4 [10nM]	-0.132	-0.2256 to -0.03844	Yes	****	< 0.0001
24 h:E2 [1nM] vs. 24 h:E2[1nM]+P4 [10nM] +CDB [0.1µM]	0.025	-0.06856 to 0.1186	No	ns	> 0.9999
24 h:E2 [1nM] vs. 24 h:E2[1nM]+P4 [10nM] +CDB [1µM]	0.033	-0.06056 to 0.1266	No	ns	> 0.9999
24 h:E2 [1nM] vs. 48 h:Vehicle	0.01	-0.08356 to 0.1036	No	ns	> 0.9999
24 h:E2 [1nM] vs. 48 h:E2 [1nM]	-0.302	-0.3956 to -0.2084	Yes	****	< 0.0001
24 h:E2 [1nM] vs. 48 h:E2 [1nM]+P4 [10nM]	-0.27	-0.3636 to -0.1764	Yes	****	< 0.0001
24 h:E2 [1nM] vs. 48 h:E2[1nM]+P4 [10nM] +CDB [0.1µM]	-0.138	-0.2316 to -0.04444	Yes	****	< 0.0001
24 h:E2 [1nM] vs. 48 h:E2[1nM]+P4 [10nM] +CDB [1µM]	-0.125	-0.2186 to -0.03144	Yes	***	0.0003
24 h:E2 [1nM] vs. 72 h:Vehicle	-0.05114	-0.1447 to 0.04242	No	ns	> 0.9999
24 h:E2 [1nM] vs. 72 h:E2 [1nM]	-0.891	-0.9846 to -0.7974	Yes	****	< 0.0001
24 h:E2 [1nM] vs. 72 h:E2 [1nM]+P4 [10nM]	-0.66	-0.7536 to -0.5664	Yes	****	< 0.0001
24 h:E2 [1nM] vs. 72 h:E2[1nM]+P4 [10nM] +CDB [0.1µM]	-0.392	-0.4856 to -0.2984	Yes	****	< 0.0001
24 h:E2 [1nM] vs. 72 h:E2[1nM]+P4 [10nM] +CDB [1µM]	-0.407	-0.5006 to -0.3134	Yes	****	< 0.0001
24 h:E2 [1nM]+P4 [10nM] vs. 24 h:E2[1nM]+P4 [10nM] +CDB [0.1µM]	0.157	0.06344 to 0.2506	Yes	****	< 0.0001
24 h:E2 [1nM]+P4 [10nM] vs. 24 h:E2[1nM]+P4 [10nM] +CDB [1µM]	0.165	0.07144 to 0.2586	Yes	****	< 0.0001
24 h:E2 [1nM]+P4 [10nM] vs. 48 h:Vehicle	0.142	0.04844 to 0.2356	Yes	****	< 0.0001
24 h:E2 [1nM]+P4 [10nM] vs. 48 h:E2 [1nM]	-0.17	-0.2636 to -0.07644	Yes	****	< 0.0001
24 h:E2 [1nM]+P4 [10nM] vs. 48 h:E2 [1nM]+P4 [10nM]	-0.138	-0.2316 to -0.04444	Yes	****	< 0.0001
24 h:E2 [1nM]+P4 [10nM] vs. 48 h:E2[1nM]+P4 [10nM] +CDB [0.1µM]	-0.006	-0.09956 to 0.08756	No	ns	> 0.9999
24 h:E2 [1nM]+P4 [10nM] vs. 48 h:E2[1nM]+P4 [10nM] +CDB [1µM]	0.007	-0.08656 to 0.1006	No	ns	> 0.9999
24 h:E2 [1nM]+P4 [10nM] vs. 72 h:Vehicle	0.08086	-0.01270 to 0.1744	No	ns	0.2873
24 h:E2 [1nM]+P4 [10nM] vs. 72 h:E2 [1nM]	-0.759	-0.8526 to -0.6654	Yes	****	< 0.0001
24 h:E2 [1nM]+P4 [10nM] vs. 72 h:E2 [1nM]+P4 [10nM]	-0.528	-0.6216 to -0.4344	Yes	****	< 0.0001
24 h:E2 [1nM]+P4 [10nM] vs. 72 h:E2[1nM]+P4 [10nM] +CDB [0.1µM]	-0.26	-0.3536 to -0.1664	Yes	****	< 0.0001
24 h:E2 [1nM]+P4 [10nM] vs. 72 h:E2[1nM]+P4 [10nM] +CDB [1µM]	-0.275	-0.3686 to -0.1814	Yes	****	< 0.0001
24 h:E2[1nM]+P4 [10nM] +CDB [0.1µM] vs. 24 h:E2[1nM]+P4 [10nM] +CDB [1µM]	0.008	-0.08556 to 0.1016	No	ns	> 0.9999
24 h:E2[1nM]+P4 [10nM] +CDB [0.1µM] vs. 48 h:Vehicle	-0.015	-0.1086 to 0.07856	No	ns	> 0.9999
24 h:E2[1nM]+P4 [10nM] +CDB [0.1µM] vs. 48 h:E2 [1nM]	-0.327	-0.4206 to -0.2334	Yes	****	< 0.0001
24 h:E2[1nM]+P4 [10nM] +CDB [0.1µM] vs. 48 h:E2 [1nM]+P4 [10nM]	-0.295	-0.3886 to -0.2014	Yes	****	< 0.0001
24 h:E2[1nM]+P4 [10nM] +CDB [0.1µM] vs. 48 h:E2[1nM]+P4 [10nM] +CDB [0.1µM]	-0.163	-0.2566 to -0.06944	Yes	****	< 0.0001
24 h:E2[1nM]+P4 [10nM] +CDB [0.1µM] vs. 48 h:E2[1nM]+P4 [10nM] +CDB [1µM]	-0.15	-0.2436 to -0.05644	Yes	****	< 0.0001
24 h:E2[1nM]+P4 [10nM] +CDB [0.1µM] vs. 72 h:Vehicle	-0.07614	-0.1697 to 0.01742	No	ns	0.5242
24 h:E2[1nM]+P4 [10nM] +CDB [0.1µM] vs. 72 h:E2 [1nM]	-0.916	-1.010 to -0.8224	Yes	****	< 0.0001
24 h:E2[1nM]+P4 [10nM] +CDB [0.1µM] vs. 72 h:E2 [1nM]+P4 [10nM]	-0.685	-0.7786 to -0.5914	Yes	****	< 0.0001
24 h:E2[1nM]+P4 [10nM] +CDB [0.1µM] vs. 72 h:E2[1nM]+P4 [10nM] +CDB [0.1µM]	-0.417	-0.5106 to -0.3234	Yes	****	< 0.0001
24 h:E2[1nM]+P4 [10nM] +CDB [0.1µM] vs. 72 h:E2[1nM]+P4 [10nM] +CDB [1µM]	-0.432	-0.5256 to -0.3384	Yes	****	< 0.0001
24 h:E2[1nM]+P4 [10nM] +CDB [1µM] vs. 48 h:Vehicle	-0.023	-0.1166 to 0.07056	No	ns	> 0.9999
24 h:E2[1nM]+P4 [10nM] +CDB [1µM] vs. 48 h:E2 [1nM]	-0.335	-0.4286 to -0.2414	Yes	****	< 0.0001
24 h:E2[1nM]+P4 [10nM] +CDB [1µM] vs. 48 h:E2 [1nM]+P4 [10nM]	-0.303	-0.3966 to -0.2094	Yes	****	< 0.0001
24 h:E2[1nM]+P4 [10nM] +CDB [1µM] vs. 48 h:E2[1nM]+P4 [10nM] +CDB [0.1µM]	-0.171	-0.2646 to -0.07744	Yes	****	< 0.0001
24 h:E2[1nM]+P4 [10nM] +CDB [1µM] vs. 48 h:E2[1nM]+P4 [10nM] +CDB [1µM]	-0.158	-0.2516 to -0.06444	Yes	****	< 0.0001
24 h:E2[1nM]+P4 [10nM] +CDB [1µM] vs. 72 h:Vehicle	-0.08414	-0.1777 to 0.009416	No	ns	0.186
24 h:E2[1nM]+P4 [10nM] +CDB [1µM] vs. 72 h:E2 [1nM]	-0.924	-1.018 to -0.8304	Yes	****	< 0.0001
24 h:E2[1nM]+P4 [10nM] +CDB [1µM] vs. 72 h:E2 [1nM]+P4 [10nM]	-0.693	-0.7866 to -0.5994	Yes	****	< 0.0001
24 h:E2[1nM]+P4 [10nM] +CDB [1µM] vs. 72 h:E2[1nM]+P4 [10nM] +CDB [0.1µM]	-0.425	-0.5186 to -0.3314	Yes	****	< 0.0001
24 h:E2[1nM]+P4 [10nM] +CDB [1µM] vs. 72 h:E2[1nM]+P4 [10nM] +CDB [1µM]	-0.44	-0.5336 to -0.3464	Yes	****	< 0.0001
48 h:Vehicle vs. 48 h:E2 [1nM]	-0.312	-0.4056 to -0.2184	Yes	****	< 0.0001
48 h:Vehicle vs. 48 h:E2 [1nM]+P4 [10nM]	-0.28	-0.3736 to -0.1864	Yes	****	< 0.0001
48 h:Vehicle vs. 48 h:E2[1nM]+P4 [10nM] +CDB [0.1µM]	-0.148	-0.2416 to -0.05444	Yes	****	< 0.0001
48 h:Vehicle vs. 48 h:E2[1nM]+P4 [10nM] +CDB [1µM]	-0.135	-0.2286 to -0.04144	Yes	****	< 0.0001
48 h:Vehicle vs. 72 h:Vehicle	-0.06114	-0.1547 to 0.03242	No	ns	> 0.9999
48 h:Vehicle vs. 72 h:E2 [1nM]	-0.901	-0.9946 to -0.8074	Yes	****	< 0.0001
48 h:Vehicle vs. 72 h:E2 [1nM]+P4 [10nM]	-0.67	-0.7636 to -0.5764	Yes	****	< 0.0001
48 h:Vehicle vs. 72 h:E2[1nM]+P4 [10nM] +CDB [0.1µM]	-0.402	-0.4956 to -0.3084	Yes	****	< 0.0001
48 h:Vehicle vs. 72 h:E2[1nM]+P4 [10nM] +CDB [1µM]	-0.417	-0.5106 to -0.3234	Yes	****	< 0.0001
48 h:E2 [1nM] vs. 48 h:E2 [1nM]+P4 [10nM]	0.032	-0.06156 to 0.1256	No	ns	> 0.9999
48 h:E2 [1nM] vs. 48 h:E2[1nM]+P4 [10nM] +CDB [0.1µM]	0.164	0.07044 to 0.2576	Yes	****	< 0.0001
48 h:E2 [1nM] vs. 48 h:E2[1nM]+P4 [10nM] +CDB [1µM]	0.177	0.08344 to 0.2706	Yes	****	< 0.0001
48 h:E2 [1nM] vs. 72 h:Vehicle	0.2509	0.1573 to 0.3444	Yes	****	< 0.0001
48 h:E2 [1nM] vs. 72 h:E2 [1nM]	-0.589	-0.6826 to -0.4954	Yes	****	< 0.0001
48 h:E2 [1nM] vs. 72 h:E2 [1nM]+P4 [10nM]	-0.358	-0.4516 to -0.2644	Yes	****	< 0.0001
48 h:E2 [1nM] vs. 72 h:E2[1nM]+P4 [10nM] +CDB [0.1µM]	-0.09	-0.1836 to 0.003558	No	ns	0.0831
48 h:E2 [1nM] vs. 72 h:E2[1nM]+P4 [10nM] +CDB [1µM]	-0.105	-0.1986 to -0.01144	Yes	**	0.0089
48 h:E2 [1nM]+P4 [10nM] vs. 48 h:E2[1nM]+P4 [10nM] +CDB [0.1µM]	0.132	0.03844 to 0.2256	Yes	****	< 0.0001
48 h:E2 [1nM]+P4 [10nM] vs. 48 h:E2[1nM]+P4 [10nM] +CDB [1µM]	0.145	0.05144 to 0.2386	Yes	****	< 0.0001
48 h:E2 [1nM]+P4 [10nM] vs. 72 h:Vehicle	0.2189	0.1253 to 0.3124	Yes	****	< 0.0001
48 h:E2 [1nM]+P4 [10nM] vs. 72 h:E2 [1nM]	-0.621	-0.7146 to -0.5274	Yes	****	< 0.0001
48 h:E2 [1nM]+P4 [10nM] vs. 72 h:E2 [1nM]+P4 [10nM]	-0.39	-0.4836 to -0.2964	Yes	****	< 0.0001
48 h:E2 [1nM]+P4 [10nM] vs. 72 h:E2[1nM]+P4 [10nM] +CDB [0.1µM]	-0.122	-0.2156 to -0.02844	Yes	***	0.0005
48 h:E2 [1nM]+P4 [10nM] vs. 72 h:E2[1nM]+P4 [10nM] +CDB [1µM]	-0.137	-0.2306 to -0.04344	Yes	****	< 0.0001
48 h:E2[1nM]+P4 [10nM] +CDB [0.1µM] vs. 48 h:E2[1nM]+P4 [10nM] +CDB [1µM]	0.013	-0.08056 to 0.1066	No	ns	> 0.9999
48 h:E2[1nM]+P4 [10nM] +CDB [0.1µM] vs. 72 h:Vehicle	0.08686	-0.006701 to 0.1804	No	ns	0.1287
48 h:E2[1nM]+P4 [10nM] +CDB [0.1µM] vs. 72 h:E2 [1nM]	-0.753	-0.8466 to -0.6594	Yes	****	< 0.0001
48 h:E2[1nM]+P4 [10nM] +CDB [0.1µM] vs. 72 h:E2 [1nM]+P4 [10nM]	-0.522	-0.6156 to -0.4284	Yes	****	< 0.0001
48 h:E2[1nM]+P4 [10nM] +CDB [0.1µM] vs. 72 h:E2[1nM]+P4 [10nM] +CDB [0.1µM]	-0.254	-0.3476 to -0.1604	Yes	****	< 0.0001
48 h:E2[1nM]+P4 [10nM] +CDB [0.1µM] vs. 72 h:E2[1nM]+P4 [10nM] +CDB [1µM]	-0.269	-0.3626 to -0.1754	Yes	****	< 0.0001
48 h:E2[1nM]+P4 [10nM] +CDB [1µM] vs. 72 h:Vehicle	0.07386	-0.01970 to 0.1674	No	ns	0.695
48 h:E2[1nM]+P4 [10nM] +CDB [1µM] vs. 72 h:E2 [1nM]	-0.766	-0.8596 to -0.6724	Yes	****	< 0.0001
48 h:E2[1nM]+P4 [10nM] +CDB [1µM] vs. 72 h:E2 [1nM]+P4 [10nM]	-0.535	-0.6286 to -0.4414	Yes	****	< 0.0001
48 h:E2[1nM]+P4 [10nM] +CDB [1µM] vs. 72 h:E2[1nM]+P4 [10nM] +CDB [0.1µM]	-0.267	-0.3606 to -0.1734	Yes	****	< 0.0001
48 h:E2[1nM]+P4 [10nM] +CDB [1µM] vs. 72 h:E2[1nM]+P4 [10nM] +CDB [1µM]	-0.282	-0.3756 to -0.1884	Yes	****	< 0.0001
72 h:Vehicle vs. 72 h:E2 [1nM]	-0.8399	-0.9334 to -0.7463	Yes	****	< 0.0001
72 h:Vehicle vs. 72 h:E2 [1nM]+P4 [10nM]	-0.6089	-0.7024 to -0.5153	Yes	****	< 0.0001
72 h:Vehicle vs. 72 h:E2[1nM]+P4 [10nM] +CDB [0.1µM]	-0.3409	-0.4344 to -0.2473	Yes	****	< 0.0001
72 h:Vehicle vs. 72 h:E2[1nM]+P4 [10nM] +CDB [1µM]	-0.3559	-0.4494 to -0.2623	Yes	****	< 0.0001
72 h:E2 [1nM] vs. 72 h:E2 [1nM]+P4 [10nM]	0.231	0.1374 to 0.3246	Yes	****	< 0.0001
72 h:E2 [1nM] vs. 72 h:E2[1nM]+P4 [10nM] +CDB [0.1µM]	0.499	0.4054 to 0.5926	Yes	****	< 0.0001
72 h:E2 [1nM] vs. 72 h:E2[1nM]+P4 [10nM] +CDB [1µM]	0.484	0.3904 to 0.5776	Yes	****	< 0.0001
72 h:E2 [1nM]+P4 [10nM] vs. 72 h:E2[1nM]+P4 [10nM] +CDB [0.1µM]	0.268	0.1744 to 0.3616	Yes	****	< 0.0001
72 h:E2 [1nM]+P4 [10nM] vs. 72 h:E2[1nM]+P4 [10nM] +CDB [1µM]	0.253	0.1594 to 0.3466	Yes	****	< 0.0001
72 h:E2[1nM]+P4 [10nM] +CDB [0.1µM] vs. 72 h:E2[1nM]+P4 [10nM] +CDB [1µM]	-0.015	-0.1086 to 0.07856	No	ns	> 0.9999

## Sheet: MPA-P value
2 way ANOVA-Multicomparison Bonferroni correction
Compare cell means regardless of rows and columns
Number of families	1
Number of comparisons per family	120
Alpha	0.05
Bonferroni's multiple comparisons test	Mean Diff.	95% CI of diff.	Significant?	Summary	Adjusted P Value
0 h:Vehicle vs. 0 h:MPA [10nM]	0	-0.07560 to 0.07560	No	ns	> 0.9999
0 h:Vehicle vs. 0 h:MPA [10nM] +CDB [0.1µM]	0	-0.07560 to 0.07560	No	ns	> 0.9999
0 h:Vehicle vs. 0 h:MPA [10nM] +CDB [1µM]	0	-0.07560 to 0.07560	No	ns	> 0.9999
0 h:Vehicle vs. 24 h:Vehicle	-0.07754	-0.1531 to -0.001946	Yes	*	0.036
0 h:Vehicle vs. 24 h:MPA [10nM]	-0.5209	-0.5965 to -0.4453	Yes	****	< 0.0001
0 h:Vehicle vs. 24 h:MPA [10nM] +CDB [0.1µM]	-0.3959	-0.4715 to -0.3203	Yes	****	< 0.0001
0 h:Vehicle vs. 24 h:MPA [10nM] +CDB [1µM]	-0.3699	-0.4455 to -0.2943	Yes	****	< 0.0001
0 h:Vehicle vs. 48 h:Vehicle	-0.2069	-0.2825 to -0.1313	Yes	****	< 0.0001
0 h:Vehicle vs. 48 h:MPA [10nM]	-0.5569	-0.6325 to -0.4813	Yes	****	< 0.0001
0 h:Vehicle vs. 48 h:MPA [10nM] +CDB [0.1µM]	-0.4279	-0.5035 to -0.3523	Yes	****	< 0.0001
0 h:Vehicle vs. 48 h:MPA [10nM] +CDB [1µM]	-0.3937	-0.4693 to -0.3181	Yes	****	< 0.0001
0 h:Vehicle vs. 72 h:Vehicle	-0.268	-0.3436 to -0.1924	Yes	****	< 0.0001
0 h:Vehicle vs. 72 h:MPA [10nM]	-0.7359	-0.8115 to -0.6603	Yes	****	< 0.0001
0 h:Vehicle vs. 72 h:MPA [10nM] +CDB [0.1µM]	-0.7189	-0.7945 to -0.6433	Yes	****	< 0.0001
0 h:Vehicle vs. 72 h:MPA [10nM] +CDB [1µM]	-0.6809	-0.7565 to -0.6053	Yes	****	< 0.0001
0 h:MPA [10nM] vs. 0 h:MPA [10nM] +CDB [0.1µM]	0	-0.07560 to 0.07560	No	ns	> 0.9999
0 h:MPA [10nM] vs. 0 h:MPA [10nM] +CDB [1µM]	0	-0.07560 to 0.07560	No	ns	> 0.9999
0 h:MPA [10nM] vs. 24 h:Vehicle	-0.07754	-0.1531 to -0.001946	Yes	*	0.036
0 h:MPA [10nM] vs. 24 h:MPA [10nM]	-0.5209	-0.5965 to -0.4453	Yes	****	< 0.0001
0 h:MPA [10nM] vs. 24 h:MPA [10nM] +CDB [0.1µM]	-0.3959	-0.4715 to -0.3203	Yes	****	< 0.0001
0 h:MPA [10nM] vs. 24 h:MPA [10nM] +CDB [1µM]	-0.3699	-0.4455 to -0.2943	Yes	****	< 0.0001
0 h:MPA [10nM] vs. 48 h:Vehicle	-0.2069	-0.2825 to -0.1313	Yes	****	< 0.0001
0 h:MPA [10nM] vs. 48 h:MPA [10nM]	-0.5569	-0.6325 to -0.4813	Yes	****	< 0.0001
0 h:MPA [10nM] vs. 48 h:MPA [10nM] +CDB [0.1µM]	-0.4279	-0.5035 to -0.3523	Yes	****	< 0.0001
0 h:MPA [10nM] vs. 48 h:MPA [10nM] +CDB [1µM]	-0.3937	-0.4693 to -0.3181	Yes	****	< 0.0001
0 h:MPA [10nM] vs. 72 h:Vehicle	-0.268	-0.3436 to -0.1924	Yes	****	< 0.0001
0 h:MPA [10nM] vs. 72 h:MPA [10nM]	-0.7359	-0.8115 to -0.6603	Yes	****	< 0.0001
0 h:MPA [10nM] vs. 72 h:MPA [10nM] +CDB [0.1µM]	-0.7189	-0.7945 to -0.6433	Yes	****	< 0.0001
0 h:MPA [10nM] vs. 72 h:MPA [10nM] +CDB [1µM]	-0.6809	-0.7565 to -0.6053	Yes	****	< 0.0001
0 h:MPA [10nM] +CDB [0.1µM] vs. 0 h:MPA [10nM] +CDB [1µM]	0	-0.07560 to 0.07560	No	ns	> 0.9999
0 h:MPA [10nM] +CDB [0.1µM] vs. 24 h:Vehicle	-0.07754	-0.1531 to -0.001946	Yes	*	0.036
0 h:MPA [10nM] +CDB [0.1µM] vs. 24 h:MPA [10nM]	-0.5209	-0.5965 to -0.4453	Yes	****	< 0.0001
0 h:MPA [10nM] +CDB [0.1µM] vs. 24 h:MPA [10nM] +CDB [0.1µM]	-0.3959	-0.4715 to -0.3203	Yes	****	< 0.0001
0 h:MPA [10nM] +CDB [0.1µM] vs. 24 h:MPA [10nM] +CDB [1µM]	-0.3699	-0.4455 to -0.2943	Yes	****	< 0.0001
0 h:MPA [10nM] +CDB [0.1µM] vs. 48 h:Vehicle	-0.2069	-0.2825 to -0.1313	Yes	****	< 0.0001
0 h:MPA [10nM] +CDB [0.1µM] vs. 48 h:MPA [10nM]	-0.5569	-0.6325 to -0.4813	Yes	****	< 0.0001
0 h:MPA [10nM] +CDB [0.1µM] vs. 48 h:MPA [10nM] +CDB [0.1µM]	-0.4279	-0.5035 to -0.3523	Yes	****	< 0.0001
0 h:MPA [10nM] +CDB [0.1µM] vs. 48 h:MPA [10nM] +CDB [1µM]	-0.3937	-0.4693 to -0.3181	Yes	****	< 0.0001
0 h:MPA [10nM] +CDB [0.1µM] vs. 72 h:Vehicle	-0.268	-0.3436 to -0.1924	Yes	****	< 0.0001
0 h:MPA [10nM] +CDB [0.1µM] vs. 72 h:MPA [10nM]	-0.7359	-0.8115 to -0.6603	Yes	****	< 0.0001
0 h:MPA [10nM] +CDB [0.1µM] vs. 72 h:MPA [10nM] +CDB [0.1µM]	-0.7189	-0.7945 to -0.6433	Yes	****	< 0.0001
0 h:MPA [10nM] +CDB [0.1µM] vs. 72 h:MPA [10nM] +CDB [1µM]	-0.6809	-0.7565 to -0.6053	Yes	****	< 0.0001
0 h:MPA [10nM] +CDB [1µM] vs. 24 h:Vehicle	-0.07754	-0.1531 to -0.001946	Yes	*	0.036
0 h:MPA [10nM] +CDB [1µM] vs. 24 h:MPA [10nM]	-0.5209	-0.5965 to -0.4453	Yes	****	< 0.0001
0 h:MPA [10nM] +CDB [1µM] vs. 24 h:MPA [10nM] +CDB [0.1µM]	-0.3959	-0.4715 to -0.3203	Yes	****	< 0.0001
0 h:MPA [10nM] +CDB [1µM] vs. 24 h:MPA [10nM] +CDB [1µM]	-0.3699	-0.4455 to -0.2943	Yes	****	< 0.0001
0 h:MPA [10nM] +CDB [1µM] vs. 48 h:Vehicle	-0.2069	-0.2825 to -0.1313	Yes	****	< 0.0001
0 h:MPA [10nM] +CDB [1µM] vs. 48 h:MPA [10nM]	-0.5569	-0.6325 to -0.4813	Yes	****	< 0.0001
0 h:MPA [10nM] +CDB [1µM] vs. 48 h:MPA [10nM] +CDB [0.1µM]	-0.4279	-0.5035 to -0.3523	Yes	****	< 0.0001
0 h:MPA [10nM] +CDB [1µM] vs. 48 h:MPA [10nM] +CDB [1µM]	-0.3937	-0.4693 to -0.3181	Yes	****	< 0.0001
0 h:MPA [10nM] +CDB [1µM] vs. 72 h:Vehicle	-0.268	-0.3436 to -0.1924	Yes	****	< 0.0001
0 h:MPA [10nM] +CDB [1µM] vs. 72 h:MPA [10nM]	-0.7359	-0.8115 to -0.6603	Yes	****	< 0.0001
0 h:MPA [10nM] +CDB [1µM] vs. 72 h:MPA [10nM] +CDB [0.1µM]	-0.7189	-0.7945 to -0.6433	Yes	****	< 0.0001
0 h:MPA [10nM] +CDB [1µM] vs. 72 h:MPA [10nM] +CDB [1µM]	-0.6809	-0.7565 to -0.6053	Yes	****	< 0.0001
24 h:Vehicle vs. 24 h:MPA [10nM]	-0.4433	-0.5189 to -0.3677	Yes	****	< 0.0001
24 h:Vehicle vs. 24 h:MPA [10nM] +CDB [0.1µM]	-0.3183	-0.3939 to -0.2427	Yes	****	< 0.0001
24 h:Vehicle vs. 24 h:MPA [10nM] +CDB [1µM]	-0.2923	-0.3679 to -0.2167	Yes	****	< 0.0001
24 h:Vehicle vs. 48 h:Vehicle	-0.1293	-0.2049 to -0.05374	Yes	****	< 0.0001
24 h:Vehicle vs. 48 h:MPA [10nM]	-0.4793	-0.5549 to -0.4037	Yes	****	< 0.0001
24 h:Vehicle vs. 48 h:MPA [10nM] +CDB [0.1µM]	-0.3503	-0.4259 to -0.2747	Yes	****	< 0.0001
24 h:Vehicle vs. 48 h:MPA [10nM] +CDB [1µM]	-0.3162	-0.3918 to -0.2406	Yes	****	< 0.0001
24 h:Vehicle vs. 72 h:Vehicle	-0.1905	-0.2661 to -0.1149	Yes	****	< 0.0001
24 h:Vehicle vs. 72 h:MPA [10nM]	-0.6583	-0.7339 to -0.5827	Yes	****	< 0.0001
24 h:Vehicle vs. 72 h:MPA [10nM] +CDB [0.1µM]	-0.6413	-0.7169 to -0.5657	Yes	****	< 0.0001
24 h:Vehicle vs. 72 h:MPA [10nM] +CDB [1µM]	-0.6033	-0.6789 to -0.5277	Yes	****	< 0.0001
24 h:MPA [10nM] vs. 24 h:MPA [10nM] +CDB [0.1µM]	0.125	0.04940 to 0.2006	Yes	****	< 0.0001
24 h:MPA [10nM] vs. 24 h:MPA [10nM] +CDB [1µM]	0.151	0.07540 to 0.2266	Yes	****	< 0.0001
24 h:MPA [10nM] vs. 48 h:Vehicle	0.314	0.2384 to 0.3896	Yes	****	< 0.0001
24 h:MPA [10nM] vs. 48 h:MPA [10nM]	-0.036	-0.1116 to 0.03960	No	ns	> 0.9999
24 h:MPA [10nM] vs. 48 h:MPA [10nM] +CDB [0.1µM]	0.093	0.01740 to 0.1686	Yes	**	0.0022
24 h:MPA [10nM] vs. 48 h:MPA [10nM] +CDB [1µM]	0.1271	0.05155 to 0.2027	Yes	****	< 0.0001
24 h:MPA [10nM] vs. 72 h:Vehicle	0.2529	0.1773 to 0.3285	Yes	****	< 0.0001
24 h:MPA [10nM] vs. 72 h:MPA [10nM]	-0.215	-0.2906 to -0.1394	Yes	****	< 0.0001
24 h:MPA [10nM] vs. 72 h:MPA [10nM] +CDB [0.1µM]	-0.198	-0.2736 to -0.1224	Yes	****	< 0.0001
24 h:MPA [10nM] vs. 72 h:MPA [10nM] +CDB [1µM]	-0.16	-0.2356 to -0.08440	Yes	****	< 0.0001
24 h:MPA [10nM] +CDB [0.1µM] vs. 24 h:MPA [10nM] +CDB [1µM]	0.026	-0.04960 to 0.1016	No	ns	> 0.9999
24 h:MPA [10nM] +CDB [0.1µM] vs. 48 h:Vehicle	0.189	0.1134 to 0.2646	Yes	****	< 0.0001
24 h:MPA [10nM] +CDB [0.1µM] vs. 48 h:MPA [10nM]	-0.161	-0.2366 to -0.08540	Yes	****	< 0.0001
24 h:MPA [10nM] +CDB [0.1µM] vs. 48 h:MPA [10nM] +CDB [0.1µM]	-0.032	-0.1076 to 0.04360	No	ns	> 0.9999
24 h:MPA [10nM] +CDB [0.1µM] vs. 48 h:MPA [10nM] +CDB [1µM]	0.002143	-0.07345 to 0.07774	No	ns	> 0.9999
24 h:MPA [10nM] +CDB [0.1µM] vs. 72 h:Vehicle	0.1279	0.05226 to 0.2035	Yes	****	< 0.0001
24 h:MPA [10nM] +CDB [0.1µM] vs. 72 h:MPA [10nM]	-0.34	-0.4156 to -0.2644	Yes	****	< 0.0001
24 h:MPA [10nM] +CDB [0.1µM] vs. 72 h:MPA [10nM] +CDB [0.1µM]	-0.323	-0.3986 to -0.2474	Yes	****	< 0.0001
24 h:MPA [10nM] +CDB [0.1µM] vs. 72 h:MPA [10nM] +CDB [1µM]	-0.285	-0.3606 to -0.2094	Yes	****	< 0.0001
24 h:MPA [10nM] +CDB [1µM] vs. 48 h:Vehicle	0.163	0.08740 to 0.2386	Yes	****	< 0.0001
24 h:MPA [10nM] +CDB [1µM] vs. 48 h:MPA [10nM]	-0.187	-0.2626 to -0.1114	Yes	****	< 0.0001
24 h:MPA [10nM] +CDB [1µM] vs. 48 h:MPA [10nM] +CDB [0.1µM]	-0.058	-0.1336 to 0.01760	No	ns	0.7406
24 h:MPA [10nM] +CDB [1µM] vs. 48 h:MPA [10nM] +CDB [1µM]	-0.02386	-0.09945 to 0.05174	No	ns	> 0.9999
24 h:MPA [10nM] +CDB [1µM] vs. 72 h:Vehicle	0.1019	0.02626 to 0.1775	Yes	***	0.0004
24 h:MPA [10nM] +CDB [1µM] vs. 72 h:MPA [10nM]	-0.366	-0.4416 to -0.2904	Yes	****	< 0.0001
24 h:MPA [10nM] +CDB [1µM] vs. 72 h:MPA [10nM] +CDB [0.1µM]	-0.349	-0.4246 to -0.2734	Yes	****	< 0.0001
24 h:MPA [10nM] +CDB [1µM] vs. 72 h:MPA [10nM] +CDB [1µM]	-0.311	-0.3866 to -0.2354	Yes	****	< 0.0001
48 h:Vehicle vs. 48 h:MPA [10nM]	-0.35	-0.4256 to -0.2744	Yes	****	< 0.0001
48 h:Vehicle vs. 48 h:MPA [10nM] +CDB [0.1µM]	-0.221	-0.2966 to -0.1454	Yes	****	< 0.0001
48 h:Vehicle vs. 48 h:MPA [10nM] +CDB [1µM]	-0.1869	-0.2625 to -0.1113	Yes	****	< 0.0001
48 h:Vehicle vs. 72 h:Vehicle	-0.06114	-0.1367 to 0.01445	No	ns	0.4747
48 h:Vehicle vs. 72 h:MPA [10nM]	-0.529	-0.6046 to -0.4534	Yes	****	< 0.0001
48 h:Vehicle vs. 72 h:MPA [10nM] +CDB [0.1µM]	-0.512	-0.5876 to -0.4364	Yes	****	< 0.0001
48 h:Vehicle vs. 72 h:MPA [10nM] +CDB [1µM]	-0.474	-0.5496 to -0.3984	Yes	****	< 0.0001
48 h:MPA [10nM] vs. 48 h:MPA [10nM] +CDB [0.1µM]	0.129	0.05340 to 0.2046	Yes	****	< 0.0001
48 h:MPA [10nM] vs. 48 h:MPA [10nM] +CDB [1µM]	0.1631	0.08755 to 0.2387	Yes	****	< 0.0001
48 h:MPA [10nM] vs. 72 h:Vehicle	0.2889	0.2133 to 0.3645	Yes	****	< 0.0001
48 h:MPA [10nM] vs. 72 h:MPA [10nM]	-0.179	-0.2546 to -0.1034	Yes	****	< 0.0001
48 h:MPA [10nM] vs. 72 h:MPA [10nM] +CDB [0.1µM]	-0.162	-0.2376 to -0.08640	Yes	****	< 0.0001
48 h:MPA [10nM] vs. 72 h:MPA [10nM] +CDB [1µM]	-0.124	-0.1996 to -0.04840	Yes	****	< 0.0001
48 h:MPA [10nM] +CDB [0.1µM] vs. 48 h:MPA [10nM] +CDB [1µM]	0.03414	-0.04145 to 0.1097	No	ns	> 0.9999
48 h:MPA [10nM] +CDB [0.1µM] vs. 72 h:Vehicle	0.1599	0.08426 to 0.2355	Yes	****	< 0.0001
48 h:MPA [10nM] +CDB [0.1µM] vs. 72 h:MPA [10nM]	-0.308	-0.3836 to -0.2324	Yes	****	< 0.0001
48 h:MPA [10nM] +CDB [0.1µM] vs. 72 h:MPA [10nM] +CDB [0.1µM]	-0.291	-0.3666 to -0.2154	Yes	****	< 0.0001
48 h:MPA [10nM] +CDB [0.1µM] vs. 72 h:MPA [10nM] +CDB [1µM]	-0.253	-0.3286 to -0.1774	Yes	****	< 0.0001
48 h:MPA [10nM] +CDB [1µM] vs. 72 h:Vehicle	0.1257	0.05012 to 0.2013	Yes	****	< 0.0001
48 h:MPA [10nM] +CDB [1µM] vs. 72 h:MPA [10nM]	-0.3421	-0.4177 to -0.2665	Yes	****	< 0.0001
48 h:MPA [10nM] +CDB [1µM] vs. 72 h:MPA [10nM] +CDB [0.1µM]	-0.3251	-0.4007 to -0.2495	Yes	****	< 0.0001
48 h:MPA [10nM] +CDB [1µM] vs. 72 h:MPA [10nM] +CDB [1µM]	-0.2871	-0.3627 to -0.2115	Yes	****	< 0.0001
72 h:Vehicle vs. 72 h:MPA [10nM]	-0.4679	-0.5435 to -0.3923	Yes	****	< 0.0001
72 h:Vehicle vs. 72 h:MPA [10nM] +CDB [0.1µM]	-0.4509	-0.5265 to -0.3753	Yes	****	< 0.0001
72 h:Vehicle vs. 72 h:MPA [10nM] +CDB [1µM]	-0.4129	-0.4885 to -0.3373	Yes	****	< 0.0001
72 h:MPA [10nM] vs. 72 h:MPA [10nM] +CDB [0.1µM]	0.017	-0.05860 to 0.09260	No	ns	> 0.9999
72 h:MPA [10nM] vs. 72 h:MPA [10nM] +CDB [1µM]	0.055	-0.02060 to 0.1306	No	ns	> 0.9999
72 h:MPA [10nM] +CDB [0.1µM] vs. 72 h:MPA [10nM] +CDB [1µM]	0.038	-0.03760 to 0.1136	No	ns	> 0.9999

## Sheet:  E2+MPA-Pvalue
2 way ANOVA-Multicomparison Bonferroni correction
Compare cell means regardless of rows and columns
Number of families	1
Number of comparisons per family	190
Alpha	0.05
Bonferroni's multiple comparisons test	Mean Diff.	95% CI of diff.	Significant?	Summary	Adjusted P Value
0 h:Vehicle vs. 0 h:E2 [1nM]	0	-0.09049 to 0.09049	No	ns	> 0.9999
0 h:Vehicle vs. 0 h:E2 [1nM] + MPA [10nM]	0	-0.09049 to 0.09049	No	ns	> 0.9999
0 h:Vehicle vs. 0 h:E2 [1nM]+ MPA [10nM] +CDB [0.1µM]	0	-0.09049 to 0.09049	No	ns	> 0.9999
0 h:Vehicle vs. 0 h:E2 [1nM]+ MPA [10nM] +CDB [1µM]	0	-0.09049 to 0.09049	No	ns	> 0.9999
0 h:Vehicle vs. 24 h:Vehicle	-0.07754	-0.1680 to 0.01295	No	ns	0.3142
0 h:Vehicle vs. 24 h:E2 [1nM]	-0.2169	-0.3074 to -0.1264	Yes	****	< 0.0001
0 h:Vehicle vs. 24 h:E2 [1nM] + MPA [10nM]	-0.5219	-0.6124 to -0.4314	Yes	****	< 0.0001
0 h:Vehicle vs. 24 h:E2 [1nM]+ MPA [10nM] +CDB [0.1µM]	-0.3569	-0.4474 to -0.2664	Yes	****	< 0.0001
0 h:Vehicle vs. 24 h:E2 [1nM]+ MPA [10nM] +CDB [1µM]	-0.3569	-0.4474 to -0.2664	Yes	****	< 0.0001
0 h:Vehicle vs. 48 h:Vehicle	-0.2069	-0.2974 to -0.1164	Yes	****	< 0.0001
0 h:Vehicle vs. 48 h:E2 [1nM]	-0.5189	-0.6094 to -0.4284	Yes	****	< 0.0001
0 h:Vehicle vs. 48 h:E2 [1nM] + MPA [10nM]	-0.5219	-0.6124 to -0.4314	Yes	****	< 0.0001
0 h:Vehicle vs. 48 h:E2 [1nM]+ MPA [10nM] +CDB [0.1µM]	-0.3749	-0.4654 to -0.2844	Yes	****	< 0.0001
0 h:Vehicle vs. 48 h:E2 [1nM]+ MPA [10nM] +CDB [1µM]	-0.3139	-0.4044 to -0.2234	Yes	****	< 0.0001
0 h:Vehicle vs. 72 h:Vehicle	-0.268	-0.3585 to -0.1775	Yes	****	< 0.0001
0 h:Vehicle vs. 72 h:E2 [1nM]	-1.108	-1.198 to -1.017	Yes	****	< 0.0001
0 h:Vehicle vs. 72 h:E2 [1nM] + MPA [10nM]	-0.8469	-0.9374 to -0.7564	Yes	****	< 0.0001
0 h:Vehicle vs. 72 h:E2 [1nM]+ MPA [10nM] +CDB [0.1µM]	-0.6299	-0.7204 to -0.5394	Yes	****	< 0.0001
0 h:Vehicle vs. 72 h:E2 [1nM]+ MPA [10nM] +CDB [1µM]	-0.5849	-0.6754 to -0.4944	Yes	****	< 0.0001
0 h:E2 [1nM] vs. 0 h:E2 [1nM] + MPA [10nM]	0	-0.09049 to 0.09049	No	ns	> 0.9999
0 h:E2 [1nM] vs. 0 h:E2 [1nM]+ MPA [10nM] +CDB [0.1µM]	0	-0.09049 to 0.09049	No	ns	> 0.9999
0 h:E2 [1nM] vs. 0 h:E2 [1nM]+ MPA [10nM] +CDB [1µM]	0	-0.09049 to 0.09049	No	ns	> 0.9999
0 h:E2 [1nM] vs. 24 h:Vehicle	-0.07754	-0.1680 to 0.01295	No	ns	0.3142
0 h:E2 [1nM] vs. 24 h:E2 [1nM]	-0.2169	-0.3074 to -0.1264	Yes	****	< 0.0001
0 h:E2 [1nM] vs. 24 h:E2 [1nM] + MPA [10nM]	-0.5219	-0.6124 to -0.4314	Yes	****	< 0.0001
0 h:E2 [1nM] vs. 24 h:E2 [1nM]+ MPA [10nM] +CDB [0.1µM]	-0.3569	-0.4474 to -0.2664	Yes	****	< 0.0001
0 h:E2 [1nM] vs. 24 h:E2 [1nM]+ MPA [10nM] +CDB [1µM]	-0.3569	-0.4474 to -0.2664	Yes	****	< 0.0001
0 h:E2 [1nM] vs. 48 h:Vehicle	-0.2069	-0.2974 to -0.1164	Yes	****	< 0.0001
0 h:E2 [1nM] vs. 48 h:E2 [1nM]	-0.5189	-0.6094 to -0.4284	Yes	****	< 0.0001
0 h:E2 [1nM] vs. 48 h:E2 [1nM] + MPA [10nM]	-0.5219	-0.6124 to -0.4314	Yes	****	< 0.0001
0 h:E2 [1nM] vs. 48 h:E2 [1nM]+ MPA [10nM] +CDB [0.1µM]	-0.3749	-0.4654 to -0.2844	Yes	****	< 0.0001
0 h:E2 [1nM] vs. 48 h:E2 [1nM]+ MPA [10nM] +CDB [1µM]	-0.3139	-0.4044 to -0.2234	Yes	****	< 0.0001
0 h:E2 [1nM] vs. 72 h:Vehicle	-0.268	-0.3585 to -0.1775	Yes	****	< 0.0001
0 h:E2 [1nM] vs. 72 h:E2 [1nM]	-1.108	-1.198 to -1.017	Yes	****	< 0.0001
0 h:E2 [1nM] vs. 72 h:E2 [1nM] + MPA [10nM]	-0.8469	-0.9374 to -0.7564	Yes	****	< 0.0001
0 h:E2 [1nM] vs. 72 h:E2 [1nM]+ MPA [10nM] +CDB [0.1µM]	-0.6299	-0.7204 to -0.5394	Yes	****	< 0.0001
0 h:E2 [1nM] vs. 72 h:E2 [1nM]+ MPA [10nM] +CDB [1µM]	-0.5849	-0.6754 to -0.4944	Yes	****	< 0.0001
0 h:E2 [1nM] + MPA [10nM] vs. 0 h:E2 [1nM]+ MPA [10nM] +CDB [0.1µM]	0	-0.09049 to 0.09049	No	ns	> 0.9999
0 h:E2 [1nM] + MPA [10nM] vs. 0 h:E2 [1nM]+ MPA [10nM] +CDB [1µM]	0	-0.09049 to 0.09049	No	ns	> 0.9999
0 h:E2 [1nM] + MPA [10nM] vs. 24 h:Vehicle	-0.07754	-0.1680 to 0.01295	No	ns	0.3142
0 h:E2 [1nM] + MPA [10nM] vs. 24 h:E2 [1nM]	-0.2169	-0.3074 to -0.1264	Yes	****	< 0.0001
0 h:E2 [1nM] + MPA [10nM] vs. 24 h:E2 [1nM] + MPA [10nM]	-0.5219	-0.6124 to -0.4314	Yes	****	< 0.0001
0 h:E2 [1nM] + MPA [10nM] vs. 24 h:E2 [1nM]+ MPA [10nM] +CDB [0.1µM]	-0.3569	-0.4474 to -0.2664	Yes	****	< 0.0001
0 h:E2 [1nM] + MPA [10nM] vs. 24 h:E2 [1nM]+ MPA [10nM] +CDB [1µM]	-0.3569	-0.4474 to -0.2664	Yes	****	< 0.0001
0 h:E2 [1nM] + MPA [10nM] vs. 48 h:Vehicle	-0.2069	-0.2974 to -0.1164	Yes	****	< 0.0001
0 h:E2 [1nM] + MPA [10nM] vs. 48 h:E2 [1nM]	-0.5189	-0.6094 to -0.4284	Yes	****	< 0.0001
0 h:E2 [1nM] + MPA [10nM] vs. 48 h:E2 [1nM] + MPA [10nM]	-0.5219	-0.6124 to -0.4314	Yes	****	< 0.0001
0 h:E2 [1nM] + MPA [10nM] vs. 48 h:E2 [1nM]+ MPA [10nM] +CDB [0.1µM]	-0.3749	-0.4654 to -0.2844	Yes	****	< 0.0001
0 h:E2 [1nM] + MPA [10nM] vs. 48 h:E2 [1nM]+ MPA [10nM] +CDB [1µM]	-0.3139	-0.4044 to -0.2234	Yes	****	< 0.0001
0 h:E2 [1nM] + MPA [10nM] vs. 72 h:Vehicle	-0.268	-0.3585 to -0.1775	Yes	****	< 0.0001
0 h:E2 [1nM] + MPA [10nM] vs. 72 h:E2 [1nM]	-1.108	-1.198 to -1.017	Yes	****	< 0.0001
0 h:E2 [1nM] + MPA [10nM] vs. 72 h:E2 [1nM] + MPA [10nM]	-0.8469	-0.9374 to -0.7564	Yes	****	< 0.0001
0 h:E2 [1nM] + MPA [10nM] vs. 72 h:E2 [1nM]+ MPA [10nM] +CDB [0.1µM]	-0.6299	-0.7204 to -0.5394	Yes	****	< 0.0001
0 h:E2 [1nM] + MPA [10nM] vs. 72 h:E2 [1nM]+ MPA [10nM] +CDB [1µM]	-0.5849	-0.6754 to -0.4944	Yes	****	< 0.0001
0 h:E2 [1nM]+ MPA [10nM] +CDB [0.1µM] vs. 0 h:E2 [1nM]+ MPA [10nM] +CDB [1µM]	0	-0.09049 to 0.09049	No	ns	> 0.9999
0 h:E2 [1nM]+ MPA [10nM] +CDB [0.1µM] vs. 24 h:Vehicle	-0.07754	-0.1680 to 0.01295	No	ns	0.3142
0 h:E2 [1nM]+ MPA [10nM] +CDB [0.1µM] vs. 24 h:E2 [1nM]	-0.2169	-0.3074 to -0.1264	Yes	****	< 0.0001
0 h:E2 [1nM]+ MPA [10nM] +CDB [0.1µM] vs. 24 h:E2 [1nM] + MPA [10nM]	-0.5219	-0.6124 to -0.4314	Yes	****	< 0.0001
0 h:E2 [1nM]+ MPA [10nM] +CDB [0.1µM] vs. 24 h:E2 [1nM]+ MPA [10nM] +CDB [0.1µM]	-0.3569	-0.4474 to -0.2664	Yes	****	< 0.0001
0 h:E2 [1nM]+ MPA [10nM] +CDB [0.1µM] vs. 24 h:E2 [1nM]+ MPA [10nM] +CDB [1µM]	-0.3569	-0.4474 to -0.2664	Yes	****	< 0.0001
0 h:E2 [1nM]+ MPA [10nM] +CDB [0.1µM] vs. 48 h:Vehicle	-0.2069	-0.2974 to -0.1164	Yes	****	< 0.0001
0 h:E2 [1nM]+ MPA [10nM] +CDB [0.1µM] vs. 48 h:E2 [1nM]	-0.5189	-0.6094 to -0.4284	Yes	****	< 0.0001
0 h:E2 [1nM]+ MPA [10nM] +CDB [0.1µM] vs. 48 h:E2 [1nM] + MPA [10nM]	-0.5219	-0.6124 to -0.4314	Yes	****	< 0.0001
0 h:E2 [1nM]+ MPA [10nM] +CDB [0.1µM] vs. 48 h:E2 [1nM]+ MPA [10nM] +CDB [0.1µM]	-0.3749	-0.4654 to -0.2844	Yes	****	< 0.0001
0 h:E2 [1nM]+ MPA [10nM] +CDB [0.1µM] vs. 48 h:E2 [1nM]+ MPA [10nM] +CDB [1µM]	-0.3139	-0.4044 to -0.2234	Yes	****	< 0.0001
0 h:E2 [1nM]+ MPA [10nM] +CDB [0.1µM] vs. 72 h:Vehicle	-0.268	-0.3585 to -0.1775	Yes	****	< 0.0001
0 h:E2 [1nM]+ MPA [10nM] +CDB [0.1µM] vs. 72 h:E2 [1nM]	-1.108	-1.198 to -1.017	Yes	****	< 0.0001
0 h:E2 [1nM]+ MPA [10nM] +CDB [0.1µM] vs. 72 h:E2 [1nM] + MPA [10nM]	-0.8469	-0.9374 to -0.7564	Yes	****	< 0.0001
0 h:E2 [1nM]+ MPA [10nM] +CDB [0.1µM] vs. 72 h:E2 [1nM]+ MPA [10nM] +CDB [0.1µM]	-0.6299	-0.7204 to -0.5394	Yes	****	< 0.0001
0 h:E2 [1nM]+ MPA [10nM] +CDB [0.1µM] vs. 72 h:E2 [1nM]+ MPA [10nM] +CDB [1µM]	-0.5849	-0.6754 to -0.4944	Yes	****	< 0.0001
0 h:E2 [1nM]+ MPA [10nM] +CDB [1µM] vs. 24 h:Vehicle	-0.07754	-0.1680 to 0.01295	No	ns	0.3142
0 h:E2 [1nM]+ MPA [10nM] +CDB [1µM] vs. 24 h:E2 [1nM]	-0.2169	-0.3074 to -0.1264	Yes	****	< 0.0001
0 h:E2 [1nM]+ MPA [10nM] +CDB [1µM] vs. 24 h:E2 [1nM] + MPA [10nM]	-0.5219	-0.6124 to -0.4314	Yes	****	< 0.0001
0 h:E2 [1nM]+ MPA [10nM] +CDB [1µM] vs. 24 h:E2 [1nM]+ MPA [10nM] +CDB [0.1µM]	-0.3569	-0.4474 to -0.2664	Yes	****	< 0.0001
0 h:E2 [1nM]+ MPA [10nM] +CDB [1µM] vs. 24 h:E2 [1nM]+ MPA [10nM] +CDB [1µM]	-0.3569	-0.4474 to -0.2664	Yes	****	< 0.0001
0 h:E2 [1nM]+ MPA [10nM] +CDB [1µM] vs. 48 h:Vehicle	-0.2069	-0.2974 to -0.1164	Yes	****	< 0.0001
0 h:E2 [1nM]+ MPA [10nM] +CDB [1µM] vs. 48 h:E2 [1nM]	-0.5189	-0.6094 to -0.4284	Yes	****	< 0.0001
0 h:E2 [1nM]+ MPA [10nM] +CDB [1µM] vs. 48 h:E2 [1nM] + MPA [10nM]	-0.5219	-0.6124 to -0.4314	Yes	****	< 0.0001
0 h:E2 [1nM]+ MPA [10nM] +CDB [1µM] vs. 48 h:E2 [1nM]+ MPA [10nM] +CDB [0.1µM]	-0.3749	-0.4654 to -0.2844	Yes	****	< 0.0001
0 h:E2 [1nM]+ MPA [10nM] +CDB [1µM] vs. 48 h:E2 [1nM]+ MPA [10nM] +CDB [1µM]	-0.3139	-0.4044 to -0.2234	Yes	****	< 0.0001
0 h:E2 [1nM]+ MPA [10nM] +CDB [1µM] vs. 72 h:Vehicle	-0.268	-0.3585 to -0.1775	Yes	****	< 0.0001
0 h:E2 [1nM]+ MPA [10nM] +CDB [1µM] vs. 72 h:E2 [1nM]	-1.108	-1.198 to -1.017	Yes	****	< 0.0001
0 h:E2 [1nM]+ MPA [10nM] +CDB [1µM] vs. 72 h:E2 [1nM] + MPA [10nM]	-0.8469	-0.9374 to -0.7564	Yes	****	< 0.0001
0 h:E2 [1nM]+ MPA [10nM] +CDB [1µM] vs. 72 h:E2 [1nM]+ MPA [10nM] +CDB [0.1µM]	-0.6299	-0.7204 to -0.5394	Yes	****	< 0.0001
0 h:E2 [1nM]+ MPA [10nM] +CDB [1µM] vs. 72 h:E2 [1nM]+ MPA [10nM] +CDB [1µM]	-0.5849	-0.6754 to -0.4944	Yes	****	< 0.0001
24 h:Vehicle vs. 24 h:E2 [1nM]	-0.1393	-0.2298 to -0.04884	Yes	****	< 0.0001
24 h:Vehicle vs. 24 h:E2 [1nM] + MPA [10nM]	-0.4443	-0.5348 to -0.3538	Yes	****	< 0.0001
24 h:Vehicle vs. 24 h:E2 [1nM]+ MPA [10nM] +CDB [0.1µM]	-0.2793	-0.3698 to -0.1888	Yes	****	< 0.0001
24 h:Vehicle vs. 24 h:E2 [1nM]+ MPA [10nM] +CDB [1µM]	-0.2793	-0.3698 to -0.1888	Yes	****	< 0.0001
24 h:Vehicle vs. 48 h:Vehicle	-0.1293	-0.2198 to -0.03884	Yes	****	< 0.0001
24 h:Vehicle vs. 48 h:E2 [1nM]	-0.4413	-0.5318 to -0.3508	Yes	****	< 0.0001
24 h:Vehicle vs. 48 h:E2 [1nM] + MPA [10nM]	-0.4443	-0.5348 to -0.3538	Yes	****	< 0.0001
24 h:Vehicle vs. 48 h:E2 [1nM]+ MPA [10nM] +CDB [0.1µM]	-0.2973	-0.3878 to -0.2068	Yes	****	< 0.0001
24 h:Vehicle vs. 48 h:E2 [1nM]+ MPA [10nM] +CDB [1µM]	-0.2363	-0.3268 to -0.1458	Yes	****	< 0.0001
24 h:Vehicle vs. 72 h:Vehicle	-0.1905	-0.2810 to -0.09998	Yes	****	< 0.0001
24 h:Vehicle vs. 72 h:E2 [1nM]	-1.03	-1.121 to -0.9398	Yes	****	< 0.0001
24 h:Vehicle vs. 72 h:E2 [1nM] + MPA [10nM]	-0.7693	-0.8598 to -0.6788	Yes	****	< 0.0001
24 h:Vehicle vs. 72 h:E2 [1nM]+ MPA [10nM] +CDB [0.1µM]	-0.5523	-0.6428 to -0.4618	Yes	****	< 0.0001
24 h:Vehicle vs. 72 h:E2 [1nM]+ MPA [10nM] +CDB [1µM]	-0.5073	-0.5978 to -0.4168	Yes	****	< 0.0001
24 h:E2 [1nM] vs. 24 h:E2 [1nM] + MPA [10nM]	-0.305	-0.3955 to -0.2145	Yes	****	< 0.0001
24 h:E2 [1nM] vs. 24 h:E2 [1nM]+ MPA [10nM] +CDB [0.1µM]	-0.14	-0.2305 to -0.04951	Yes	****	< 0.0001
24 h:E2 [1nM] vs. 24 h:E2 [1nM]+ MPA [10nM] +CDB [1µM]	-0.14	-0.2305 to -0.04951	Yes	****	< 0.0001
24 h:E2 [1nM] vs. 48 h:Vehicle	0.01	-0.08049 to 0.1005	No	ns	> 0.9999
24 h:E2 [1nM] vs. 48 h:E2 [1nM]	-0.302	-0.3925 to -0.2115	Yes	****	< 0.0001
24 h:E2 [1nM] vs. 48 h:E2 [1nM] + MPA [10nM]	-0.305	-0.3955 to -0.2145	Yes	****	< 0.0001
24 h:E2 [1nM] vs. 48 h:E2 [1nM]+ MPA [10nM] +CDB [0.1µM]	-0.158	-0.2485 to -0.06751	Yes	****	< 0.0001
24 h:E2 [1nM] vs. 48 h:E2 [1nM]+ MPA [10nM] +CDB [1µM]	-0.097	-0.1875 to -0.006507	Yes	*	0.0184
24 h:E2 [1nM] vs. 72 h:Vehicle	-0.05114	-0.1416 to 0.03935	No	ns	> 0.9999
24 h:E2 [1nM] vs. 72 h:E2 [1nM]	-0.891	-0.9815 to -0.8005	Yes	****	< 0.0001
24 h:E2 [1nM] vs. 72 h:E2 [1nM] + MPA [10nM]	-0.63	-0.7205 to -0.5395	Yes	****	< 0.0001
24 h:E2 [1nM] vs. 72 h:E2 [1nM]+ MPA [10nM] +CDB [0.1µM]	-0.413	-0.5035 to -0.3225	Yes	****	< 0.0001
24 h:E2 [1nM] vs. 72 h:E2 [1nM]+ MPA [10nM] +CDB [1µM]	-0.368	-0.4585 to -0.2775	Yes	****	< 0.0001
24 h:E2 [1nM] + MPA [10nM] vs. 24 h:E2 [1nM]+ MPA [10nM] +CDB [0.1µM]	0.165	0.07451 to 0.2555	Yes	****	< 0.0001
24 h:E2 [1nM] + MPA [10nM] vs. 24 h:E2 [1nM]+ MPA [10nM] +CDB [1µM]	0.165	0.07451 to 0.2555	Yes	****	< 0.0001
24 h:E2 [1nM] + MPA [10nM] vs. 48 h:Vehicle	0.315	0.2245 to 0.4055	Yes	****	< 0.0001
24 h:E2 [1nM] + MPA [10nM] vs. 48 h:E2 [1nM]	0.003	-0.08749 to 0.09349	No	ns	> 0.9999
24 h:E2 [1nM] + MPA [10nM] vs. 48 h:E2 [1nM] + MPA [10nM]	0	-0.09049 to 0.09049	No	ns	> 0.9999
24 h:E2 [1nM] + MPA [10nM] vs. 48 h:E2 [1nM]+ MPA [10nM] +CDB [0.1µM]	0.147	0.05651 to 0.2375	Yes	****	< 0.0001
24 h:E2 [1nM] + MPA [10nM] vs. 48 h:E2 [1nM]+ MPA [10nM] +CDB [1µM]	0.208	0.1175 to 0.2985	Yes	****	< 0.0001
24 h:E2 [1nM] + MPA [10nM] vs. 72 h:Vehicle	0.2539	0.1634 to 0.3444	Yes	****	< 0.0001
24 h:E2 [1nM] + MPA [10nM] vs. 72 h:E2 [1nM]	-0.586	-0.6765 to -0.4955	Yes	****	< 0.0001
24 h:E2 [1nM] + MPA [10nM] vs. 72 h:E2 [1nM] + MPA [10nM]	-0.325	-0.4155 to -0.2345	Yes	****	< 0.0001
24 h:E2 [1nM] + MPA [10nM] vs. 72 h:E2 [1nM]+ MPA [10nM] +CDB [0.1µM]	-0.108	-0.1985 to -0.01751	Yes	**	0.0031
24 h:E2 [1nM] + MPA [10nM] vs. 72 h:E2 [1nM]+ MPA [10nM] +CDB [1µM]	-0.063	-0.1535 to 0.02749	No	ns	> 0.9999
24 h:E2 [1nM]+ MPA [10nM] +CDB [0.1µM] vs. 24 h:E2 [1nM]+ MPA [10nM] +CDB [1µM]	0	-0.09049 to 0.09049	No	ns	> 0.9999
24 h:E2 [1nM]+ MPA [10nM] +CDB [0.1µM] vs. 48 h:Vehicle	0.15	0.05951 to 0.2405	Yes	****	< 0.0001
24 h:E2 [1nM]+ MPA [10nM] +CDB [0.1µM] vs. 48 h:E2 [1nM]	-0.162	-0.2525 to -0.07151	Yes	****	< 0.0001
24 h:E2 [1nM]+ MPA [10nM] +CDB [0.1µM] vs. 48 h:E2 [1nM] + MPA [10nM]	-0.165	-0.2555 to -0.07451	Yes	****	< 0.0001
24 h:E2 [1nM]+ MPA [10nM] +CDB [0.1µM] vs. 48 h:E2 [1nM]+ MPA [10nM] +CDB [0.1µM]	-0.018	-0.1085 to 0.07249	No	ns	> 0.9999
24 h:E2 [1nM]+ MPA [10nM] +CDB [0.1µM] vs. 48 h:E2 [1nM]+ MPA [10nM] +CDB [1µM]	0.043	-0.04749 to 0.1335	No	ns	> 0.9999
24 h:E2 [1nM]+ MPA [10nM] +CDB [0.1µM] vs. 72 h:Vehicle	0.08886	-0.001636 to 0.1794	No	ns	0.0638
24 h:E2 [1nM]+ MPA [10nM] +CDB [0.1µM] vs. 72 h:E2 [1nM]	-0.751	-0.8415 to -0.6605	Yes	****	< 0.0001
24 h:E2 [1nM]+ MPA [10nM] +CDB [0.1µM] vs. 72 h:E2 [1nM] + MPA [10nM]	-0.49	-0.5805 to -0.3995	Yes	****	< 0.0001
24 h:E2 [1nM]+ MPA [10nM] +CDB [0.1µM] vs. 72 h:E2 [1nM]+ MPA [10nM] +CDB [0.1µM]	-0.273	-0.3635 to -0.1825	Yes	****	< 0.0001
24 h:E2 [1nM]+ MPA [10nM] +CDB [0.1µM] vs. 72 h:E2 [1nM]+ MPA [10nM] +CDB [1µM]	-0.228	-0.3185 to -0.1375	Yes	****	< 0.0001
24 h:E2 [1nM]+ MPA [10nM] +CDB [1µM] vs. 48 h:Vehicle	0.15	0.05951 to 0.2405	Yes	****	< 0.0001
24 h:E2 [1nM]+ MPA [10nM] +CDB [1µM] vs. 48 h:E2 [1nM]	-0.162	-0.2525 to -0.07151	Yes	****	< 0.0001
24 h:E2 [1nM]+ MPA [10nM] +CDB [1µM] vs. 48 h:E2 [1nM] + MPA [10nM]	-0.165	-0.2555 to -0.07451	Yes	****	< 0.0001
24 h:E2 [1nM]+ MPA [10nM] +CDB [1µM] vs. 48 h:E2 [1nM]+ MPA [10nM] +CDB [0.1µM]	-0.018	-0.1085 to 0.07249	No	ns	> 0.9999
24 h:E2 [1nM]+ MPA [10nM] +CDB [1µM] vs. 48 h:E2 [1nM]+ MPA [10nM] +CDB [1µM]	0.043	-0.04749 to 0.1335	No	ns	> 0.9999
24 h:E2 [1nM]+ MPA [10nM] +CDB [1µM] vs. 72 h:Vehicle	0.08886	-0.001636 to 0.1794	No	ns	0.0638
24 h:E2 [1nM]+ MPA [10nM] +CDB [1µM] vs. 72 h:E2 [1nM]	-0.751	-0.8415 to -0.6605	Yes	****	< 0.0001
24 h:E2 [1nM]+ MPA [10nM] +CDB [1µM] vs. 72 h:E2 [1nM] + MPA [10nM]	-0.49	-0.5805 to -0.3995	Yes	****	< 0.0001
24 h:E2 [1nM]+ MPA [10nM] +CDB [1µM] vs. 72 h:E2 [1nM]+ MPA [10nM] +CDB [0.1µM]	-0.273	-0.3635 to -0.1825	Yes	****	< 0.0001
24 h:E2 [1nM]+ MPA [10nM] +CDB [1µM] vs. 72 h:E2 [1nM]+ MPA [10nM] +CDB [1µM]	-0.228	-0.3185 to -0.1375	Yes	****	< 0.0001
48 h:Vehicle vs. 48 h:E2 [1nM]	-0.312	-0.4025 to -0.2215	Yes	****	< 0.0001
48 h:Vehicle vs. 48 h:E2 [1nM] + MPA [10nM]	-0.315	-0.4055 to -0.2245	Yes	****	< 0.0001
48 h:Vehicle vs. 48 h:E2 [1nM]+ MPA [10nM] +CDB [0.1µM]	-0.168	-0.2585 to -0.07751	Yes	****	< 0.0001
48 h:Vehicle vs. 48 h:E2 [1nM]+ MPA [10nM] +CDB [1µM]	-0.107	-0.1975 to -0.01651	Yes	**	0.0036
48 h:Vehicle vs. 72 h:Vehicle	-0.06114	-0.1516 to 0.02935	No	ns	> 0.9999
48 h:Vehicle vs. 72 h:E2 [1nM]	-0.901	-0.9915 to -0.8105	Yes	****	< 0.0001
48 h:Vehicle vs. 72 h:E2 [1nM] + MPA [10nM]	-0.64	-0.7305 to -0.5495	Yes	****	< 0.0001
48 h:Vehicle vs. 72 h:E2 [1nM]+ MPA [10nM] +CDB [0.1µM]	-0.423	-0.5135 to -0.3325	Yes	****	< 0.0001
48 h:Vehicle vs. 72 h:E2 [1nM]+ MPA [10nM] +CDB [1µM]	-0.378	-0.4685 to -0.2875	Yes	****	< 0.0001
48 h:E2 [1nM] vs. 48 h:E2 [1nM] + MPA [10nM]	-0.003	-0.09349 to 0.08749	No	ns	> 0.9999
48 h:E2 [1nM] vs. 48 h:E2 [1nM]+ MPA [10nM] +CDB [0.1µM]	0.144	0.05351 to 0.2345	Yes	****	< 0.0001
48 h:E2 [1nM] vs. 48 h:E2 [1nM]+ MPA [10nM] +CDB [1µM]	0.205	0.1145 to 0.2955	Yes	****	< 0.0001
48 h:E2 [1nM] vs. 72 h:Vehicle	0.2509	0.1604 to 0.3414	Yes	****	< 0.0001
48 h:E2 [1nM] vs. 72 h:E2 [1nM]	-0.589	-0.6795 to -0.4985	Yes	****	< 0.0001
48 h:E2 [1nM] vs. 72 h:E2 [1nM] + MPA [10nM]	-0.328	-0.4185 to -0.2375	Yes	****	< 0.0001
48 h:E2 [1nM] vs. 72 h:E2 [1nM]+ MPA [10nM] +CDB [0.1µM]	-0.111	-0.2015 to -0.02051	Yes	**	0.0018
48 h:E2 [1nM] vs. 72 h:E2 [1nM]+ MPA [10nM] +CDB [1µM]	-0.066	-0.1565 to 0.02449	No	ns	> 0.9999
48 h:E2 [1nM] + MPA [10nM] vs. 48 h:E2 [1nM]+ MPA [10nM] +CDB [0.1µM]	0.147	0.05651 to 0.2375	Yes	****	< 0.0001
48 h:E2 [1nM] + MPA [10nM] vs. 48 h:E2 [1nM]+ MPA [10nM] +CDB [1µM]	0.208	0.1175 to 0.2985	Yes	****	< 0.0001
48 h:E2 [1nM] + MPA [10nM] vs. 72 h:Vehicle	0.2539	0.1634 to 0.3444	Yes	****	< 0.0001
48 h:E2 [1nM] + MPA [10nM] vs. 72 h:E2 [1nM]	-0.586	-0.6765 to -0.4955	Yes	****	< 0.0001
48 h:E2 [1nM] + MPA [10nM] vs. 72 h:E2 [1nM] + MPA [10nM]	-0.325	-0.4155 to -0.2345	Yes	****	< 0.0001
48 h:E2 [1nM] + MPA [10nM] vs. 72 h:E2 [1nM]+ MPA [10nM] +CDB [0.1µM]	-0.108	-0.1985 to -0.01751	Yes	**	0.0031
48 h:E2 [1nM] + MPA [10nM] vs. 72 h:E2 [1nM]+ MPA [10nM] +CDB [1µM]	-0.063	-0.1535 to 0.02749	No	ns	> 0.9999
48 h:E2 [1nM]+ MPA [10nM] +CDB [0.1µM] vs. 48 h:E2 [1nM]+ MPA [10nM] +CDB [1µM]	0.061	-0.02949 to 0.1515	No	ns	> 0.9999
48 h:E2 [1nM]+ MPA [10nM] +CDB [0.1µM] vs. 72 h:Vehicle	0.1069	0.01636 to 0.1974	Yes	**	0.0037
48 h:E2 [1nM]+ MPA [10nM] +CDB [0.1µM] vs. 72 h:E2 [1nM]	-0.733	-0.8235 to -0.6425	Yes	****	< 0.0001
48 h:E2 [1nM]+ MPA [10nM] +CDB [0.1µM] vs. 72 h:E2 [1nM] + MPA [10nM]	-0.472	-0.5625 to -0.3815	Yes	****	< 0.0001
48 h:E2 [1nM]+ MPA [10nM] +CDB [0.1µM] vs. 72 h:E2 [1nM]+ MPA [10nM] +CDB [0.1µM]	-0.255	-0.3455 to -0.1645	Yes	****	< 0.0001
48 h:E2 [1nM]+ MPA [10nM] +CDB [0.1µM] vs. 72 h:E2 [1nM]+ MPA [10nM] +CDB [1µM]	-0.21	-0.3005 to -0.1195	Yes	****	< 0.0001
48 h:E2 [1nM]+ MPA [10nM] +CDB [1µM] vs. 72 h:Vehicle	0.04586	-0.04464 to 0.1364	No	ns	> 0.9999
48 h:E2 [1nM]+ MPA [10nM] +CDB [1µM] vs. 72 h:E2 [1nM]	-0.794	-0.8845 to -0.7035	Yes	****	< 0.0001
48 h:E2 [1nM]+ MPA [10nM] +CDB [1µM] vs. 72 h:E2 [1nM] + MPA [10nM]	-0.533	-0.6235 to -0.4425	Yes	****	< 0.0001
48 h:E2 [1nM]+ MPA [10nM] +CDB [1µM] vs. 72 h:E2 [1nM]+ MPA [10nM] +CDB [0.1µM]	-0.316	-0.4065 to -0.2255	Yes	****	< 0.0001
48 h:E2 [1nM]+ MPA [10nM] +CDB [1µM] vs. 72 h:E2 [1nM]+ MPA [10nM] +CDB [1µM]	-0.271	-0.3615 to -0.1805	Yes	****	< 0.0001
72 h:Vehicle vs. 72 h:E2 [1nM]	-0.8399	-0.9304 to -0.7494	Yes	****	< 0.0001
72 h:Vehicle vs. 72 h:E2 [1nM] + MPA [10nM]	-0.5789	-0.6694 to -0.4884	Yes	****	< 0.0001
72 h:Vehicle vs. 72 h:E2 [1nM]+ MPA [10nM] +CDB [0.1µM]	-0.3619	-0.4524 to -0.2714	Yes	****	< 0.0001
72 h:Vehicle vs. 72 h:E2 [1nM]+ MPA [10nM] +CDB [1µM]	-0.3169	-0.4074 to -0.2264	Yes	****	< 0.0001
72 h:E2 [1nM] vs. 72 h:E2 [1nM] + MPA [10nM]	0.261	0.1705 to 0.3515	Yes	****	< 0.0001
72 h:E2 [1nM] vs. 72 h:E2 [1nM]+ MPA [10nM] +CDB [0.1µM]	0.478	0.3875 to 0.5685	Yes	****	< 0.0001
72 h:E2 [1nM] vs. 72 h:E2 [1nM]+ MPA [10nM] +CDB [1µM]	0.523	0.4325 to 0.6135	Yes	****	< 0.0001
72 h:E2 [1nM] + MPA [10nM] vs. 72 h:E2 [1nM]+ MPA [10nM] +CDB [0.1µM]	0.217	0.1265 to 0.3075	Yes	****	< 0.0001
72 h:E2 [1nM] + MPA [10nM] vs. 72 h:E2 [1nM]+ MPA [10nM] +CDB [1µM]	0.262	0.1715 to 0.3525	Yes	****	< 0.0001
72 h:E2 [1nM]+ MPA [10nM] +CDB [0.1µM] vs. 72 h:E2 [1nM]+ MPA [10nM] +CDB [1µM]	0.045	-0.04549 to 0.1355	No	ns	> 0.9999

## Sheet: R5020-Pvalue
2 way ANOVA-Multicomparison Bonferroni correction
Compare cell means regardless of rows and columns
Number of families	1
Number of comparisons per family	120
Alpha	0.05
Bonferroni's multiple comparisons test	Mean Diff.	95% CI of diff.	Significant?	Summary	Adjusted P Value
0 h:Vehicle vs. 0 h:R5020 [10nM]	0	-0.1058 to 0.1058	No	ns	> 0.9999
0 h:Vehicle vs. 0 h:R5020 [10nM] +CDB [0.1µM]	0	-0.1058 to 0.1058	No	ns	> 0.9999
0 h:Vehicle vs. 0 h:R5020[10nM] +CDB [1µM]	0	-0.1058 to 0.1058	No	ns	> 0.9999
0 h:Vehicle vs. 24 h:Vehicle	-0.07754	-0.1833 to 0.02821	No	ns	> 0.9999
0 h:Vehicle vs. 24 h:R5020 [10nM]	-0.5179	-0.6236 to -0.4121	Yes	****	< 0.0001
0 h:Vehicle vs. 24 h:R5020 [10nM] +CDB [0.1µM]	-0.3159	-0.4216 to -0.2101	Yes	****	< 0.0001
0 h:Vehicle vs. 24 h:R5020[10nM] +CDB [1µM]	-0.3129	-0.4186 to -0.2071	Yes	****	< 0.0001
0 h:Vehicle vs. 48 h:Vehicle	-0.2069	-0.3126 to -0.1011	Yes	****	< 0.0001
0 h:Vehicle vs. 48 h:R5020 [10nM]	-0.5399	-0.6456 to -0.4341	Yes	****	< 0.0001
0 h:Vehicle vs. 48 h:R5020 [10nM] +CDB [0.1µM]	-0.4495	-0.5552 to -0.3437	Yes	****	< 0.0001
0 h:Vehicle vs. 48 h:R5020[10nM] +CDB [1µM]	-0.3939	-0.4996 to -0.2881	Yes	****	< 0.0001
0 h:Vehicle vs. 72 h:Vehicle	-0.268	-0.3738 to -0.1623	Yes	****	< 0.0001
0 h:Vehicle vs. 72 h:R5020 [10nM]	-0.7639	-0.8696 to -0.6581	Yes	****	< 0.0001
0 h:Vehicle vs. 72 h:R5020 [10nM] +CDB [0.1µM]	-0.7769	-0.8826 to -0.6711	Yes	****	< 0.0001
0 h:Vehicle vs. 72 h:R5020[10nM] +CDB [1µM]	-0.7059	-0.8116 to -0.6001	Yes	****	< 0.0001
0 h:R5020 [10nM] vs. 0 h:R5020 [10nM] +CDB [0.1µM]	0	-0.1058 to 0.1058	No	ns	> 0.9999
0 h:R5020 [10nM] vs. 0 h:R5020[10nM] +CDB [1µM]	0	-0.1058 to 0.1058	No	ns	> 0.9999
0 h:R5020 [10nM] vs. 24 h:Vehicle	-0.07754	-0.1833 to 0.02821	No	ns	> 0.9999
0 h:R5020 [10nM] vs. 24 h:R5020 [10nM]	-0.5179	-0.6236 to -0.4121	Yes	****	< 0.0001
0 h:R5020 [10nM] vs. 24 h:R5020 [10nM] +CDB [0.1µM]	-0.3159	-0.4216 to -0.2101	Yes	****	< 0.0001
0 h:R5020 [10nM] vs. 24 h:R5020[10nM] +CDB [1µM]	-0.3129	-0.4186 to -0.2071	Yes	****	< 0.0001
0 h:R5020 [10nM] vs. 48 h:Vehicle	-0.2069	-0.3126 to -0.1011	Yes	****	< 0.0001
0 h:R5020 [10nM] vs. 48 h:R5020 [10nM]	-0.5399	-0.6456 to -0.4341	Yes	****	< 0.0001
0 h:R5020 [10nM] vs. 48 h:R5020 [10nM] +CDB [0.1µM]	-0.4495	-0.5552 to -0.3437	Yes	****	< 0.0001
0 h:R5020 [10nM] vs. 48 h:R5020[10nM] +CDB [1µM]	-0.3939	-0.4996 to -0.2881	Yes	****	< 0.0001
0 h:R5020 [10nM] vs. 72 h:Vehicle	-0.268	-0.3738 to -0.1623	Yes	****	< 0.0001
0 h:R5020 [10nM] vs. 72 h:R5020 [10nM]	-0.7639	-0.8696 to -0.6581	Yes	****	< 0.0001
0 h:R5020 [10nM] vs. 72 h:R5020 [10nM] +CDB [0.1µM]	-0.7769	-0.8826 to -0.6711	Yes	****	< 0.0001
0 h:R5020 [10nM] vs. 72 h:R5020[10nM] +CDB [1µM]	-0.7059	-0.8116 to -0.6001	Yes	****	< 0.0001
0 h:R5020 [10nM] +CDB [0.1µM] vs. 0 h:R5020[10nM] +CDB [1µM]	0	-0.1058 to 0.1058	No	ns	> 0.9999
0 h:R5020 [10nM] +CDB [0.1µM] vs. 24 h:Vehicle	-0.07754	-0.1833 to 0.02821	No	ns	> 0.9999
0 h:R5020 [10nM] +CDB [0.1µM] vs. 24 h:R5020 [10nM]	-0.5179	-0.6236 to -0.4121	Yes	****	< 0.0001
0 h:R5020 [10nM] +CDB [0.1µM] vs. 24 h:R5020 [10nM] +CDB [0.1µM]	-0.3159	-0.4216 to -0.2101	Yes	****	< 0.0001
0 h:R5020 [10nM] +CDB [0.1µM] vs. 24 h:R5020[10nM] +CDB [1µM]	-0.3129	-0.4186 to -0.2071	Yes	****	< 0.0001
0 h:R5020 [10nM] +CDB [0.1µM] vs. 48 h:Vehicle	-0.2069	-0.3126 to -0.1011	Yes	****	< 0.0001
0 h:R5020 [10nM] +CDB [0.1µM] vs. 48 h:R5020 [10nM]	-0.5399	-0.6456 to -0.4341	Yes	****	< 0.0001
0 h:R5020 [10nM] +CDB [0.1µM] vs. 48 h:R5020 [10nM] +CDB [0.1µM]	-0.4495	-0.5552 to -0.3437	Yes	****	< 0.0001
0 h:R5020 [10nM] +CDB [0.1µM] vs. 48 h:R5020[10nM] +CDB [1µM]	-0.3939	-0.4996 to -0.2881	Yes	****	< 0.0001
0 h:R5020 [10nM] +CDB [0.1µM] vs. 72 h:Vehicle	-0.268	-0.3738 to -0.1623	Yes	****	< 0.0001
0 h:R5020 [10nM] +CDB [0.1µM] vs. 72 h:R5020 [10nM]	-0.7639	-0.8696 to -0.6581	Yes	****	< 0.0001
0 h:R5020 [10nM] +CDB [0.1µM] vs. 72 h:R5020 [10nM] +CDB [0.1µM]	-0.7769	-0.8826 to -0.6711	Yes	****	< 0.0001
0 h:R5020 [10nM] +CDB [0.1µM] vs. 72 h:R5020[10nM] +CDB [1µM]	-0.7059	-0.8116 to -0.6001	Yes	****	< 0.0001
0 h:R5020[10nM] +CDB [1µM] vs. 24 h:Vehicle	-0.07754	-0.1833 to 0.02821	No	ns	> 0.9999
0 h:R5020[10nM] +CDB [1µM] vs. 24 h:R5020 [10nM]	-0.5179	-0.6236 to -0.4121	Yes	****	< 0.0001
0 h:R5020[10nM] +CDB [1µM] vs. 24 h:R5020 [10nM] +CDB [0.1µM]	-0.3159	-0.4216 to -0.2101	Yes	****	< 0.0001
0 h:R5020[10nM] +CDB [1µM] vs. 24 h:R5020[10nM] +CDB [1µM]	-0.3129	-0.4186 to -0.2071	Yes	****	< 0.0001
0 h:R5020[10nM] +CDB [1µM] vs. 48 h:Vehicle	-0.2069	-0.3126 to -0.1011	Yes	****	< 0.0001
0 h:R5020[10nM] +CDB [1µM] vs. 48 h:R5020 [10nM]	-0.5399	-0.6456 to -0.4341	Yes	****	< 0.0001
0 h:R5020[10nM] +CDB [1µM] vs. 48 h:R5020 [10nM] +CDB [0.1µM]	-0.4495	-0.5552 to -0.3437	Yes	****	< 0.0001
0 h:R5020[10nM] +CDB [1µM] vs. 48 h:R5020[10nM] +CDB [1µM]	-0.3939	-0.4996 to -0.2881	Yes	****	< 0.0001
0 h:R5020[10nM] +CDB [1µM] vs. 72 h:Vehicle	-0.268	-0.3738 to -0.1623	Yes	****	< 0.0001
0 h:R5020[10nM] +CDB [1µM] vs. 72 h:R5020 [10nM]	-0.7639	-0.8696 to -0.6581	Yes	****	< 0.0001
0 h:R5020[10nM] +CDB [1µM] vs. 72 h:R5020 [10nM] +CDB [0.1µM]	-0.7769	-0.8826 to -0.6711	Yes	****	< 0.0001
0 h:R5020[10nM] +CDB [1µM] vs. 72 h:R5020[10nM] +CDB [1µM]	-0.7059	-0.8116 to -0.6001	Yes	****	< 0.0001
24 h:Vehicle vs. 24 h:R5020 [10nM]	-0.4403	-0.5461 to -0.3346	Yes	****	< 0.0001
24 h:Vehicle vs. 24 h:R5020 [10nM] +CDB [0.1µM]	-0.2383	-0.3441 to -0.1326	Yes	****	< 0.0001
24 h:Vehicle vs. 24 h:R5020[10nM] +CDB [1µM]	-0.2353	-0.3411 to -0.1296	Yes	****	< 0.0001
24 h:Vehicle vs. 48 h:Vehicle	-0.1293	-0.2351 to -0.02358	Yes	**	0.0024
24 h:Vehicle vs. 48 h:R5020 [10nM]	-0.4623	-0.5681 to -0.3566	Yes	****	< 0.0001
24 h:Vehicle vs. 48 h:R5020 [10nM] +CDB [0.1µM]	-0.3719	-0.4777 to -0.2662	Yes	****	< 0.0001
24 h:Vehicle vs. 48 h:R5020[10nM] +CDB [1µM]	-0.3163	-0.4221 to -0.2106	Yes	****	< 0.0001
24 h:Vehicle vs. 72 h:Vehicle	-0.1905	-0.2962 to -0.08473	Yes	****	< 0.0001
24 h:Vehicle vs. 72 h:R5020 [10nM]	-0.6863	-0.7921 to -0.5806	Yes	****	< 0.0001
24 h:Vehicle vs. 72 h:R5020 [10nM] +CDB [0.1µM]	-0.6993	-0.8051 to -0.5936	Yes	****	< 0.0001
24 h:Vehicle vs. 72 h:R5020[10nM] +CDB [1µM]	-0.6283	-0.7341 to -0.5226	Yes	****	< 0.0001
24 h:R5020 [10nM] vs. 24 h:R5020 [10nM] +CDB [0.1µM]	0.202	0.09625 to 0.3078	Yes	****	< 0.0001
24 h:R5020 [10nM] vs. 24 h:R5020[10nM] +CDB [1µM]	0.205	0.09925 to 0.3108	Yes	****	< 0.0001
24 h:R5020 [10nM] vs. 48 h:Vehicle	0.311	0.2052 to 0.4168	Yes	****	< 0.0001
24 h:R5020 [10nM] vs. 48 h:R5020 [10nM]	-0.022	-0.1278 to 0.08375	No	ns	> 0.9999
24 h:R5020 [10nM] vs. 48 h:R5020 [10nM] +CDB [0.1µM]	0.0684	-0.03735 to 0.1742	No	ns	> 0.9999
24 h:R5020 [10nM] vs. 48 h:R5020[10nM] +CDB [1µM]	0.124	0.01825 to 0.2298	Yes	**	0.005
24 h:R5020 [10nM] vs. 72 h:Vehicle	0.2499	0.1441 to 0.3556	Yes	****	< 0.0001
24 h:R5020 [10nM] vs. 72 h:R5020 [10nM]	-0.246	-0.3518 to -0.1402	Yes	****	< 0.0001
24 h:R5020 [10nM] vs. 72 h:R5020 [10nM] +CDB [0.1µM]	-0.259	-0.3648 to -0.1532	Yes	****	< 0.0001
24 h:R5020 [10nM] vs. 72 h:R5020[10nM] +CDB [1µM]	-0.188	-0.2938 to -0.08225	Yes	****	< 0.0001
24 h:R5020 [10nM] +CDB [0.1µM] vs. 24 h:R5020[10nM] +CDB [1µM]	0.003	-0.1028 to 0.1088	No	ns	> 0.9999
24 h:R5020 [10nM] +CDB [0.1µM] vs. 48 h:Vehicle	0.109	0.003249 to 0.2148	Yes	*	0.0338
24 h:R5020 [10nM] +CDB [0.1µM] vs. 48 h:R5020 [10nM]	-0.224	-0.3298 to -0.1182	Yes	****	< 0.0001
24 h:R5020 [10nM] +CDB [0.1µM] vs. 48 h:R5020 [10nM] +CDB [0.1µM]	-0.1336	-0.2394 to -0.02785	Yes	**	0.0014
24 h:R5020 [10nM] +CDB [0.1µM] vs. 48 h:R5020[10nM] +CDB [1µM]	-0.078	-0.1838 to 0.02775	No	ns	> 0.9999
24 h:R5020 [10nM] +CDB [0.1µM] vs. 72 h:Vehicle	0.04786	-0.05789 to 0.1536	No	ns	> 0.9999
24 h:R5020 [10nM] +CDB [0.1µM] vs. 72 h:R5020 [10nM]	-0.448	-0.5538 to -0.3422	Yes	****	< 0.0001
24 h:R5020 [10nM] +CDB [0.1µM] vs. 72 h:R5020 [10nM] +CDB [0.1µM]	-0.461	-0.5668 to -0.3552	Yes	****	< 0.0001
24 h:R5020 [10nM] +CDB [0.1µM] vs. 72 h:R5020[10nM] +CDB [1µM]	-0.39	-0.4958 to -0.2842	Yes	****	< 0.0001
24 h:R5020[10nM] +CDB [1µM] vs. 48 h:Vehicle	0.106	0.0002494 to 0.2118	Yes	*	0.0485
24 h:R5020[10nM] +CDB [1µM] vs. 48 h:R5020 [10nM]	-0.227	-0.3328 to -0.1212	Yes	****	< 0.0001
24 h:R5020[10nM] +CDB [1µM] vs. 48 h:R5020 [10nM] +CDB [0.1µM]	-0.1366	-0.2424 to -0.03085	Yes	***	0.0009
24 h:R5020[10nM] +CDB [1µM] vs. 48 h:R5020[10nM] +CDB [1µM]	-0.081	-0.1868 to 0.02475	No	ns	0.7507
24 h:R5020[10nM] +CDB [1µM] vs. 72 h:Vehicle	0.04486	-0.06089 to 0.1506	No	ns	> 0.9999
24 h:R5020[10nM] +CDB [1µM] vs. 72 h:R5020 [10nM]	-0.451	-0.5568 to -0.3452	Yes	****	< 0.0001
24 h:R5020[10nM] +CDB [1µM] vs. 72 h:R5020 [10nM] +CDB [0.1µM]	-0.464	-0.5698 to -0.3582	Yes	****	< 0.0001
24 h:R5020[10nM] +CDB [1µM] vs. 72 h:R5020[10nM] +CDB [1µM]	-0.393	-0.4988 to -0.2872	Yes	****	< 0.0001
48 h:Vehicle vs. 48 h:R5020 [10nM]	-0.333	-0.4388 to -0.2272	Yes	****	< 0.0001
48 h:Vehicle vs. 48 h:R5020 [10nM] +CDB [0.1µM]	-0.2426	-0.3484 to -0.1368	Yes	****	< 0.0001
48 h:Vehicle vs. 48 h:R5020[10nM] +CDB [1µM]	-0.187	-0.2928 to -0.08125	Yes	****	< 0.0001
48 h:Vehicle vs. 72 h:Vehicle	-0.06114	-0.1669 to 0.04461	No	ns	> 0.9999
48 h:Vehicle vs. 72 h:R5020 [10nM]	-0.557	-0.6628 to -0.4512	Yes	****	< 0.0001
48 h:Vehicle vs. 72 h:R5020 [10nM] +CDB [0.1µM]	-0.57	-0.6758 to -0.4642	Yes	****	< 0.0001
48 h:Vehicle vs. 72 h:R5020[10nM] +CDB [1µM]	-0.499	-0.6048 to -0.3932	Yes	****	< 0.0001
48 h:R5020 [10nM] vs. 48 h:R5020 [10nM] +CDB [0.1µM]	0.0904	-0.01535 to 0.1962	No	ns	0.2847
48 h:R5020 [10nM] vs. 48 h:R5020[10nM] +CDB [1µM]	0.146	0.04025 to 0.2518	Yes	***	0.0002
48 h:R5020 [10nM] vs. 72 h:Vehicle	0.2719	0.1661 to 0.3776	Yes	****	< 0.0001
48 h:R5020 [10nM] vs. 72 h:R5020 [10nM]	-0.224	-0.3298 to -0.1182	Yes	****	< 0.0001
48 h:R5020 [10nM] vs. 72 h:R5020 [10nM] +CDB [0.1µM]	-0.237	-0.3428 to -0.1312	Yes	****	< 0.0001
48 h:R5020 [10nM] vs. 72 h:R5020[10nM] +CDB [1µM]	-0.166	-0.2718 to -0.06025	Yes	****	< 0.0001
48 h:R5020 [10nM] +CDB [0.1µM] vs. 48 h:R5020[10nM] +CDB [1µM]	0.0556	-0.05015 to 0.1614	No	ns	> 0.9999
48 h:R5020 [10nM] +CDB [0.1µM] vs. 72 h:Vehicle	0.1815	0.07571 to 0.2872	Yes	****	< 0.0001
48 h:R5020 [10nM] +CDB [0.1µM] vs. 72 h:R5020 [10nM]	-0.3144	-0.4202 to -0.2086	Yes	****	< 0.0001
48 h:R5020 [10nM] +CDB [0.1µM] vs. 72 h:R5020 [10nM] +CDB [0.1µM]	-0.3274	-0.4332 to -0.2216	Yes	****	< 0.0001
48 h:R5020 [10nM] +CDB [0.1µM] vs. 72 h:R5020[10nM] +CDB [1µM]	-0.2564	-0.3622 to -0.1506	Yes	****	< 0.0001
48 h:R5020[10nM] +CDB [1µM] vs. 72 h:Vehicle	0.1259	0.02011 to 0.2316	Yes	**	0.0039
48 h:R5020[10nM] +CDB [1µM] vs. 72 h:R5020 [10nM]	-0.37	-0.4758 to -0.2642	Yes	****	< 0.0001
48 h:R5020[10nM] +CDB [1µM] vs. 72 h:R5020 [10nM] +CDB [0.1µM]	-0.383	-0.4888 to -0.2772	Yes	****	< 0.0001
48 h:R5020[10nM] +CDB [1µM] vs. 72 h:R5020[10nM] +CDB [1µM]	-0.312	-0.4178 to -0.2062	Yes	****	< 0.0001
72 h:Vehicle vs. 72 h:R5020 [10nM]	-0.4959	-0.6016 to -0.3901	Yes	****	< 0.0001
72 h:Vehicle vs. 72 h:R5020 [10nM] +CDB [0.1µM]	-0.5089	-0.6146 to -0.4031	Yes	****	< 0.0001
72 h:Vehicle vs. 72 h:R5020[10nM] +CDB [1µM]	-0.4379	-0.5436 to -0.3321	Yes	****	< 0.0001
72 h:R5020 [10nM] vs. 72 h:R5020 [10nM] +CDB [0.1µM]	-0.013	-0.1188 to 0.09275	No	ns	> 0.9999
72 h:R5020 [10nM] vs. 72 h:R5020[10nM] +CDB [1µM]	0.058	-0.04775 to 0.1638	No	ns	> 0.9999
72 h:R5020 [10nM] +CDB [0.1µM] vs. 72 h:R5020[10nM] +CDB [1µM]	0.071	-0.03475 to 0.1768	No	ns	> 0.9999

## Sheet: E2+R5020-Pvalue
2 way ANOVA-Multicomparison Bonferroni correction
Compare cell means regardless of rows and columns
Number of families	1
Number of comparisons per family	190
Alpha	0.05
Bonferroni's multiple comparisons test	Mean Diff.	95% CI of diff.	Significant?	Summary	Adjusted P Value
0 h:Vehicle vs. 0 h:E2 [1nM]	0	-0.09714 to 0.09714	No	ns	> 0.9999
0 h:Vehicle vs. 0 h:E2 [1nM] + R5020[10nM]	0	-0.09714 to 0.09714	No	ns	> 0.9999
0 h:Vehicle vs. 0 h:E2[1nM]+ R5020 [10nM] +CDB [0.1µM]	0	-0.09714 to 0.09714	No	ns	> 0.9999
0 h:Vehicle vs. 0 h:E2[1nM]+ R5020 [10nM] +CDB [1µM]	0	-0.09714 to 0.09714	No	ns	> 0.9999
0 h:Vehicle vs. 24 h:Vehicle	-0.07754	-0.1747 to 0.01960	No	ns	0.6283
0 h:Vehicle vs. 24 h:E2 [1nM]	-0.2169	-0.3140 to -0.1197	Yes	****	< 0.0001
0 h:Vehicle vs. 24 h:E2 [1nM] + R5020[10nM]	-0.5229	-0.6200 to -0.4257	Yes	****	< 0.0001
0 h:Vehicle vs. 24 h:E2[1nM]+ R5020 [10nM] +CDB [0.1µM]	-0.3419	-0.4390 to -0.2447	Yes	****	< 0.0001
0 h:Vehicle vs. 24 h:E2[1nM]+ R5020 [10nM] +CDB [1µM]	-0.3709	-0.4680 to -0.2737	Yes	****	< 0.0001
0 h:Vehicle vs. 48 h:Vehicle	-0.2069	-0.3040 to -0.1097	Yes	****	< 0.0001
0 h:Vehicle vs. 48 h:E2 [1nM]	-0.5189	-0.6160 to -0.4217	Yes	****	< 0.0001
0 h:Vehicle vs. 48 h:E2 [1nM] + R5020[10nM]	-0.5069	-0.6040 to -0.4097	Yes	****	< 0.0001
0 h:Vehicle vs. 48 h:E2[1nM]+ R5020 [10nM] +CDB [0.1µM]	-0.3699	-0.4670 to -0.2727	Yes	****	< 0.0001
0 h:Vehicle vs. 48 h:E2[1nM]+ R5020 [10nM] +CDB [1µM]	-0.2659	-0.3630 to -0.1687	Yes	****	< 0.0001
0 h:Vehicle vs. 72 h:Vehicle	-0.268	-0.3652 to -0.1709	Yes	****	< 0.0001
0 h:Vehicle vs. 72 h:E2 [1nM]	-1.108	-1.205 to -1.011	Yes	****	< 0.0001
0 h:Vehicle vs. 72 h:E2 [1nM] + R5020[10nM]	-0.8939	-0.9910 to -0.7967	Yes	****	< 0.0001
0 h:Vehicle vs. 72 h:E2[1nM]+ R5020 [10nM] +CDB [0.1µM]	-0.5969	-0.6940 to -0.4997	Yes	****	< 0.0001
0 h:Vehicle vs. 72 h:E2[1nM]+ R5020 [10nM] +CDB [1µM]	-0.6199	-0.7170 to -0.5227	Yes	****	< 0.0001
0 h:E2 [1nM] vs. 0 h:E2 [1nM] + R5020[10nM]	0	-0.09714 to 0.09714	No	ns	> 0.9999
0 h:E2 [1nM] vs. 0 h:E2[1nM]+ R5020 [10nM] +CDB [0.1µM]	0	-0.09714 to 0.09714	No	ns	> 0.9999
0 h:E2 [1nM] vs. 0 h:E2[1nM]+ R5020 [10nM] +CDB [1µM]	0	-0.09714 to 0.09714	No	ns	> 0.9999
0 h:E2 [1nM] vs. 24 h:Vehicle	-0.07754	-0.1747 to 0.01960	No	ns	0.6283
0 h:E2 [1nM] vs. 24 h:E2 [1nM]	-0.2169	-0.3140 to -0.1197	Yes	****	< 0.0001
0 h:E2 [1nM] vs. 24 h:E2 [1nM] + R5020[10nM]	-0.5229	-0.6200 to -0.4257	Yes	****	< 0.0001
0 h:E2 [1nM] vs. 24 h:E2[1nM]+ R5020 [10nM] +CDB [0.1µM]	-0.3419	-0.4390 to -0.2447	Yes	****	< 0.0001
0 h:E2 [1nM] vs. 24 h:E2[1nM]+ R5020 [10nM] +CDB [1µM]	-0.3709	-0.4680 to -0.2737	Yes	****	< 0.0001
0 h:E2 [1nM] vs. 48 h:Vehicle	-0.2069	-0.3040 to -0.1097	Yes	****	< 0.0001
0 h:E2 [1nM] vs. 48 h:E2 [1nM]	-0.5189	-0.6160 to -0.4217	Yes	****	< 0.0001
0 h:E2 [1nM] vs. 48 h:E2 [1nM] + R5020[10nM]	-0.5069	-0.6040 to -0.4097	Yes	****	< 0.0001
0 h:E2 [1nM] vs. 48 h:E2[1nM]+ R5020 [10nM] +CDB [0.1µM]	-0.3699	-0.4670 to -0.2727	Yes	****	< 0.0001
0 h:E2 [1nM] vs. 48 h:E2[1nM]+ R5020 [10nM] +CDB [1µM]	-0.2659	-0.3630 to -0.1687	Yes	****	< 0.0001
0 h:E2 [1nM] vs. 72 h:Vehicle	-0.268	-0.3652 to -0.1709	Yes	****	< 0.0001
0 h:E2 [1nM] vs. 72 h:E2 [1nM]	-1.108	-1.205 to -1.011	Yes	****	< 0.0001
0 h:E2 [1nM] vs. 72 h:E2 [1nM] + R5020[10nM]	-0.8939	-0.9910 to -0.7967	Yes	****	< 0.0001
0 h:E2 [1nM] vs. 72 h:E2[1nM]+ R5020 [10nM] +CDB [0.1µM]	-0.5969	-0.6940 to -0.4997	Yes	****	< 0.0001
0 h:E2 [1nM] vs. 72 h:E2[1nM]+ R5020 [10nM] +CDB [1µM]	-0.6199	-0.7170 to -0.5227	Yes	****	< 0.0001
0 h:E2 [1nM] + R5020[10nM] vs. 0 h:E2[1nM]+ R5020 [10nM] +CDB [0.1µM]	0	-0.09714 to 0.09714	No	ns	> 0.9999
0 h:E2 [1nM] + R5020[10nM] vs. 0 h:E2[1nM]+ R5020 [10nM] +CDB [1µM]	0	-0.09714 to 0.09714	No	ns	> 0.9999
0 h:E2 [1nM] + R5020[10nM] vs. 24 h:Vehicle	-0.07754	-0.1747 to 0.01960	No	ns	0.6283
0 h:E2 [1nM] + R5020[10nM] vs. 24 h:E2 [1nM]	-0.2169	-0.3140 to -0.1197	Yes	****	< 0.0001
0 h:E2 [1nM] + R5020[10nM] vs. 24 h:E2 [1nM] + R5020[10nM]	-0.5229	-0.6200 to -0.4257	Yes	****	< 0.0001
0 h:E2 [1nM] + R5020[10nM] vs. 24 h:E2[1nM]+ R5020 [10nM] +CDB [0.1µM]	-0.3419	-0.4390 to -0.2447	Yes	****	< 0.0001
0 h:E2 [1nM] + R5020[10nM] vs. 24 h:E2[1nM]+ R5020 [10nM] +CDB [1µM]	-0.3709	-0.4680 to -0.2737	Yes	****	< 0.0001
0 h:E2 [1nM] + R5020[10nM] vs. 48 h:Vehicle	-0.2069	-0.3040 to -0.1097	Yes	****	< 0.0001
0 h:E2 [1nM] + R5020[10nM] vs. 48 h:E2 [1nM]	-0.5189	-0.6160 to -0.4217	Yes	****	< 0.0001
0 h:E2 [1nM] + R5020[10nM] vs. 48 h:E2 [1nM] + R5020[10nM]	-0.5069	-0.6040 to -0.4097	Yes	****	< 0.0001
0 h:E2 [1nM] + R5020[10nM] vs. 48 h:E2[1nM]+ R5020 [10nM] +CDB [0.1µM]	-0.3699	-0.4670 to -0.2727	Yes	****	< 0.0001
0 h:E2 [1nM] + R5020[10nM] vs. 48 h:E2[1nM]+ R5020 [10nM] +CDB [1µM]	-0.2659	-0.3630 to -0.1687	Yes	****	< 0.0001
0 h:E2 [1nM] + R5020[10nM] vs. 72 h:Vehicle	-0.268	-0.3652 to -0.1709	Yes	****	< 0.0001
0 h:E2 [1nM] + R5020[10nM] vs. 72 h:E2 [1nM]	-1.108	-1.205 to -1.011	Yes	****	< 0.0001
0 h:E2 [1nM] + R5020[10nM] vs. 72 h:E2 [1nM] + R5020[10nM]	-0.8939	-0.9910 to -0.7967	Yes	****	< 0.0001
0 h:E2 [1nM] + R5020[10nM] vs. 72 h:E2[1nM]+ R5020 [10nM] +CDB [0.1µM]	-0.5969	-0.6940 to -0.4997	Yes	****	< 0.0001
0 h:E2 [1nM] + R5020[10nM] vs. 72 h:E2[1nM]+ R5020 [10nM] +CDB [1µM]	-0.6199	-0.7170 to -0.5227	Yes	****	< 0.0001
0 h:E2[1nM]+ R5020 [10nM] +CDB [0.1µM] vs. 0 h:E2[1nM]+ R5020 [10nM] +CDB [1µM]	0	-0.09714 to 0.09714	No	ns	> 0.9999
0 h:E2[1nM]+ R5020 [10nM] +CDB [0.1µM] vs. 24 h:Vehicle	-0.07754	-0.1747 to 0.01960	No	ns	0.6283
0 h:E2[1nM]+ R5020 [10nM] +CDB [0.1µM] vs. 24 h:E2 [1nM]	-0.2169	-0.3140 to -0.1197	Yes	****	< 0.0001
0 h:E2[1nM]+ R5020 [10nM] +CDB [0.1µM] vs. 24 h:E2 [1nM] + R5020[10nM]	-0.5229	-0.6200 to -0.4257	Yes	****	< 0.0001
0 h:E2[1nM]+ R5020 [10nM] +CDB [0.1µM] vs. 24 h:E2[1nM]+ R5020 [10nM] +CDB [0.1µM]	-0.3419	-0.4390 to -0.2447	Yes	****	< 0.0001
0 h:E2[1nM]+ R5020 [10nM] +CDB [0.1µM] vs. 24 h:E2[1nM]+ R5020 [10nM] +CDB [1µM]	-0.3709	-0.4680 to -0.2737	Yes	****	< 0.0001
0 h:E2[1nM]+ R5020 [10nM] +CDB [0.1µM] vs. 48 h:Vehicle	-0.2069	-0.3040 to -0.1097	Yes	****	< 0.0001
0 h:E2[1nM]+ R5020 [10nM] +CDB [0.1µM] vs. 48 h:E2 [1nM]	-0.5189	-0.6160 to -0.4217	Yes	****	< 0.0001
0 h:E2[1nM]+ R5020 [10nM] +CDB [0.1µM] vs. 48 h:E2 [1nM] + R5020[10nM]	-0.5069	-0.6040 to -0.4097	Yes	****	< 0.0001
0 h:E2[1nM]+ R5020 [10nM] +CDB [0.1µM] vs. 48 h:E2[1nM]+ R5020 [10nM] +CDB [0.1µM]	-0.3699	-0.4670 to -0.2727	Yes	****	< 0.0001
0 h:E2[1nM]+ R5020 [10nM] +CDB [0.1µM] vs. 48 h:E2[1nM]+ R5020 [10nM] +CDB [1µM]	-0.2659	-0.3630 to -0.1687	Yes	****	< 0.0001
0 h:E2[1nM]+ R5020 [10nM] +CDB [0.1µM] vs. 72 h:Vehicle	-0.268	-0.3652 to -0.1709	Yes	****	< 0.0001
0 h:E2[1nM]+ R5020 [10nM] +CDB [0.1µM] vs. 72 h:E2 [1nM]	-1.108	-1.205 to -1.011	Yes	****	< 0.0001
0 h:E2[1nM]+ R5020 [10nM] +CDB [0.1µM] vs. 72 h:E2 [1nM] + R5020[10nM]	-0.8939	-0.9910 to -0.7967	Yes	****	< 0.0001
0 h:E2[1nM]+ R5020 [10nM] +CDB [0.1µM] vs. 72 h:E2[1nM]+ R5020 [10nM] +CDB [0.1µM]	-0.5969	-0.6940 to -0.4997	Yes	****	< 0.0001
0 h:E2[1nM]+ R5020 [10nM] +CDB [0.1µM] vs. 72 h:E2[1nM]+ R5020 [10nM] +CDB [1µM]	-0.6199	-0.7170 to -0.5227	Yes	****	< 0.0001
0 h:E2[1nM]+ R5020 [10nM] +CDB [1µM] vs. 24 h:Vehicle	-0.07754	-0.1747 to 0.01960	No	ns	0.6283
0 h:E2[1nM]+ R5020 [10nM] +CDB [1µM] vs. 24 h:E2 [1nM]	-0.2169	-0.3140 to -0.1197	Yes	****	< 0.0001
0 h:E2[1nM]+ R5020 [10nM] +CDB [1µM] vs. 24 h:E2 [1nM] + R5020[10nM]	-0.5229	-0.6200 to -0.4257	Yes	****	< 0.0001
0 h:E2[1nM]+ R5020 [10nM] +CDB [1µM] vs. 24 h:E2[1nM]+ R5020 [10nM] +CDB [0.1µM]	-0.3419	-0.4390 to -0.2447	Yes	****	< 0.0001
0 h:E2[1nM]+ R5020 [10nM] +CDB [1µM] vs. 24 h:E2[1nM]+ R5020 [10nM] +CDB [1µM]	-0.3709	-0.4680 to -0.2737	Yes	****	< 0.0001
0 h:E2[1nM]+ R5020 [10nM] +CDB [1µM] vs. 48 h:Vehicle	-0.2069	-0.3040 to -0.1097	Yes	****	< 0.0001
0 h:E2[1nM]+ R5020 [10nM] +CDB [1µM] vs. 48 h:E2 [1nM]	-0.5189	-0.6160 to -0.4217	Yes	****	< 0.0001
0 h:E2[1nM]+ R5020 [10nM] +CDB [1µM] vs. 48 h:E2 [1nM] + R5020[10nM]	-0.5069	-0.6040 to -0.4097	Yes	****	< 0.0001
0 h:E2[1nM]+ R5020 [10nM] +CDB [1µM] vs. 48 h:E2[1nM]+ R5020 [10nM] +CDB [0.1µM]	-0.3699	-0.4670 to -0.2727	Yes	****	< 0.0001
0 h:E2[1nM]+ R5020 [10nM] +CDB [1µM] vs. 48 h:E2[1nM]+ R5020 [10nM] +CDB [1µM]	-0.2659	-0.3630 to -0.1687	Yes	****	< 0.0001
0 h:E2[1nM]+ R5020 [10nM] +CDB [1µM] vs. 72 h:Vehicle	-0.268	-0.3652 to -0.1709	Yes	****	< 0.0001
0 h:E2[1nM]+ R5020 [10nM] +CDB [1µM] vs. 72 h:E2 [1nM]	-1.108	-1.205 to -1.011	Yes	****	< 0.0001
0 h:E2[1nM]+ R5020 [10nM] +CDB [1µM] vs. 72 h:E2 [1nM] + R5020[10nM]	-0.8939	-0.9910 to -0.7967	Yes	****	< 0.0001
0 h:E2[1nM]+ R5020 [10nM] +CDB [1µM] vs. 72 h:E2[1nM]+ R5020 [10nM] +CDB [0.1µM]	-0.5969	-0.6940 to -0.4997	Yes	****	< 0.0001
0 h:E2[1nM]+ R5020 [10nM] +CDB [1µM] vs. 72 h:E2[1nM]+ R5020 [10nM] +CDB [1µM]	-0.6199	-0.7170 to -0.5227	Yes	****	< 0.0001
24 h:Vehicle vs. 24 h:E2 [1nM]	-0.1393	-0.2365 to -0.04219	Yes	****	< 0.0001
24 h:Vehicle vs. 24 h:E2 [1nM] + R5020[10nM]	-0.4453	-0.5425 to -0.3482	Yes	****	< 0.0001
24 h:Vehicle vs. 24 h:E2[1nM]+ R5020 [10nM] +CDB [0.1µM]	-0.2643	-0.3615 to -0.1672	Yes	****	< 0.0001
24 h:Vehicle vs. 24 h:E2[1nM]+ R5020 [10nM] +CDB [1µM]	-0.2933	-0.3905 to -0.1962	Yes	****	< 0.0001
24 h:Vehicle vs. 48 h:Vehicle	-0.1293	-0.2265 to -0.03219	Yes	***	0.0003
24 h:Vehicle vs. 48 h:E2 [1nM]	-0.4413	-0.5385 to -0.3442	Yes	****	< 0.0001
24 h:Vehicle vs. 48 h:E2 [1nM] + R5020[10nM]	-0.4293	-0.5265 to -0.3322	Yes	****	< 0.0001
24 h:Vehicle vs. 48 h:E2[1nM]+ R5020 [10nM] +CDB [0.1µM]	-0.2923	-0.3895 to -0.1952	Yes	****	< 0.0001
24 h:Vehicle vs. 48 h:E2[1nM]+ R5020 [10nM] +CDB [1µM]	-0.1883	-0.2855 to -0.09119	Yes	****	< 0.0001
24 h:Vehicle vs. 72 h:Vehicle	-0.1905	-0.2876 to -0.09333	Yes	****	< 0.0001
24 h:Vehicle vs. 72 h:E2 [1nM]	-1.03	-1.127 to -0.9332	Yes	****	< 0.0001
24 h:Vehicle vs. 72 h:E2 [1nM] + R5020[10nM]	-0.8163	-0.9135 to -0.7192	Yes	****	< 0.0001
24 h:Vehicle vs. 72 h:E2[1nM]+ R5020 [10nM] +CDB [0.1µM]	-0.5193	-0.6165 to -0.4222	Yes	****	< 0.0001
24 h:Vehicle vs. 72 h:E2[1nM]+ R5020 [10nM] +CDB [1µM]	-0.5423	-0.6395 to -0.4452	Yes	****	< 0.0001
24 h:E2 [1nM] vs. 24 h:E2 [1nM] + R5020[10nM]	-0.306	-0.4031 to -0.2089	Yes	****	< 0.0001
24 h:E2 [1nM] vs. 24 h:E2[1nM]+ R5020 [10nM] +CDB [0.1µM]	-0.125	-0.2221 to -0.02786	Yes	***	0.0007
24 h:E2 [1nM] vs. 24 h:E2[1nM]+ R5020 [10nM] +CDB [1µM]	-0.154	-0.2511 to -0.05686	Yes	****	< 0.0001
24 h:E2 [1nM] vs. 48 h:Vehicle	0.01	-0.08714 to 0.1071	No	ns	> 0.9999
24 h:E2 [1nM] vs. 48 h:E2 [1nM]	-0.302	-0.3991 to -0.2049	Yes	****	< 0.0001
24 h:E2 [1nM] vs. 48 h:E2 [1nM] + R5020[10nM]	-0.29	-0.3871 to -0.1929	Yes	****	< 0.0001
24 h:E2 [1nM] vs. 48 h:E2[1nM]+ R5020 [10nM] +CDB [0.1µM]	-0.153	-0.2501 to -0.05586	Yes	****	< 0.0001
24 h:E2 [1nM] vs. 48 h:E2[1nM]+ R5020 [10nM] +CDB [1µM]	-0.049	-0.1461 to 0.04814	No	ns	> 0.9999
24 h:E2 [1nM] vs. 72 h:Vehicle	-0.05114	-0.1483 to 0.04600	No	ns	> 0.9999
24 h:E2 [1nM] vs. 72 h:E2 [1nM]	-0.891	-0.9881 to -0.7939	Yes	****	< 0.0001
24 h:E2 [1nM] vs. 72 h:E2 [1nM] + R5020[10nM]	-0.677	-0.7741 to -0.5799	Yes	****	< 0.0001
24 h:E2 [1nM] vs. 72 h:E2[1nM]+ R5020 [10nM] +CDB [0.1µM]	-0.38	-0.4771 to -0.2829	Yes	****	< 0.0001
24 h:E2 [1nM] vs. 72 h:E2[1nM]+ R5020 [10nM] +CDB [1µM]	-0.403	-0.5001 to -0.3059	Yes	****	< 0.0001
24 h:E2 [1nM] + R5020[10nM] vs. 24 h:E2[1nM]+ R5020 [10nM] +CDB [0.1µM]	0.181	0.08386 to 0.2781	Yes	****	< 0.0001
24 h:E2 [1nM] + R5020[10nM] vs. 24 h:E2[1nM]+ R5020 [10nM] +CDB [1µM]	0.152	0.05486 to 0.2491	Yes	****	< 0.0001
24 h:E2 [1nM] + R5020[10nM] vs. 48 h:Vehicle	0.316	0.2189 to 0.4131	Yes	****	< 0.0001
24 h:E2 [1nM] + R5020[10nM] vs. 48 h:E2 [1nM]	0.004	-0.09314 to 0.1011	No	ns	> 0.9999
24 h:E2 [1nM] + R5020[10nM] vs. 48 h:E2 [1nM] + R5020[10nM]	0.016	-0.08114 to 0.1131	No	ns	> 0.9999
24 h:E2 [1nM] + R5020[10nM] vs. 48 h:E2[1nM]+ R5020 [10nM] +CDB [0.1µM]	0.153	0.05586 to 0.2501	Yes	****	< 0.0001
24 h:E2 [1nM] + R5020[10nM] vs. 48 h:E2[1nM]+ R5020 [10nM] +CDB [1µM]	0.257	0.1599 to 0.3541	Yes	****	< 0.0001
24 h:E2 [1nM] + R5020[10nM] vs. 72 h:Vehicle	0.2549	0.1577 to 0.3520	Yes	****	< 0.0001
24 h:E2 [1nM] + R5020[10nM] vs. 72 h:E2 [1nM]	-0.585	-0.6821 to -0.4879	Yes	****	< 0.0001
24 h:E2 [1nM] + R5020[10nM] vs. 72 h:E2 [1nM] + R5020[10nM]	-0.371	-0.4681 to -0.2739	Yes	****	< 0.0001
24 h:E2 [1nM] + R5020[10nM] vs. 72 h:E2[1nM]+ R5020 [10nM] +CDB [0.1µM]	-0.074	-0.1711 to 0.02314	No	ns	0.9492
24 h:E2 [1nM] + R5020[10nM] vs. 72 h:E2[1nM]+ R5020 [10nM] +CDB [1µM]	-0.097	-0.1941 to 0.0001420	No	ns	0.051
24 h:E2[1nM]+ R5020 [10nM] +CDB [0.1µM] vs. 24 h:E2[1nM]+ R5020 [10nM] +CDB [1µM]	-0.029	-0.1261 to 0.06814	No	ns	> 0.9999
24 h:E2[1nM]+ R5020 [10nM] +CDB [0.1µM] vs. 48 h:Vehicle	0.135	0.03786 to 0.2321	Yes	***	0.0001
24 h:E2[1nM]+ R5020 [10nM] +CDB [0.1µM] vs. 48 h:E2 [1nM]	-0.177	-0.2741 to -0.07986	Yes	****	< 0.0001
24 h:E2[1nM]+ R5020 [10nM] +CDB [0.1µM] vs. 48 h:E2 [1nM] + R5020[10nM]	-0.165	-0.2621 to -0.06786	Yes	****	< 0.0001
24 h:E2[1nM]+ R5020 [10nM] +CDB [0.1µM] vs. 48 h:E2[1nM]+ R5020 [10nM] +CDB [0.1µM]	-0.028	-0.1251 to 0.06914	No	ns	> 0.9999
24 h:E2[1nM]+ R5020 [10nM] +CDB [0.1µM] vs. 48 h:E2[1nM]+ R5020 [10nM] +CDB [1µM]	0.076	-0.02114 to 0.1731	No	ns	0.7532
24 h:E2[1nM]+ R5020 [10nM] +CDB [0.1µM] vs. 72 h:Vehicle	0.07386	-0.02328 to 0.1710	No	ns	0.9648
24 h:E2[1nM]+ R5020 [10nM] +CDB [0.1µM] vs. 72 h:E2 [1nM]	-0.766	-0.8631 to -0.6689	Yes	****	< 0.0001
24 h:E2[1nM]+ R5020 [10nM] +CDB [0.1µM] vs. 72 h:E2 [1nM] + R5020[10nM]	-0.552	-0.6491 to -0.4549	Yes	****	< 0.0001
24 h:E2[1nM]+ R5020 [10nM] +CDB [0.1µM] vs. 72 h:E2[1nM]+ R5020 [10nM] +CDB [0.1µM]	-0.255	-0.3521 to -0.1579	Yes	****	< 0.0001
24 h:E2[1nM]+ R5020 [10nM] +CDB [0.1µM] vs. 72 h:E2[1nM]+ R5020 [10nM] +CDB [1µM]	-0.278	-0.3751 to -0.1809	Yes	****	< 0.0001
24 h:E2[1nM]+ R5020 [10nM] +CDB [1µM] vs. 48 h:Vehicle	0.164	0.06686 to 0.2611	Yes	****	< 0.0001
24 h:E2[1nM]+ R5020 [10nM] +CDB [1µM] vs. 48 h:E2 [1nM]	-0.148	-0.2451 to -0.05086	Yes	****	< 0.0001
24 h:E2[1nM]+ R5020 [10nM] +CDB [1µM] vs. 48 h:E2 [1nM] + R5020[10nM]	-0.136	-0.2331 to -0.03886	Yes	***	0.0001
24 h:E2[1nM]+ R5020 [10nM] +CDB [1µM] vs. 48 h:E2[1nM]+ R5020 [10nM] +CDB [0.1µM]	0.001	-0.09614 to 0.09814	No	ns	> 0.9999
24 h:E2[1nM]+ R5020 [10nM] +CDB [1µM] vs. 48 h:E2[1nM]+ R5020 [10nM] +CDB [1µM]	0.105	0.007858 to 0.2021	Yes	*	0.0162
24 h:E2[1nM]+ R5020 [10nM] +CDB [1µM] vs. 72 h:Vehicle	0.1029	0.005715 to 0.2000	Yes	*	0.0222
24 h:E2[1nM]+ R5020 [10nM] +CDB [1µM] vs. 72 h:E2 [1nM]	-0.737	-0.8341 to -0.6399	Yes	****	< 0.0001
24 h:E2[1nM]+ R5020 [10nM] +CDB [1µM] vs. 72 h:E2 [1nM] + R5020[10nM]	-0.523	-0.6201 to -0.4259	Yes	****	< 0.0001
24 h:E2[1nM]+ R5020 [10nM] +CDB [1µM] vs. 72 h:E2[1nM]+ R5020 [10nM] +CDB [0.1µM]	-0.226	-0.3231 to -0.1289	Yes	****	< 0.0001
24 h:E2[1nM]+ R5020 [10nM] +CDB [1µM] vs. 72 h:E2[1nM]+ R5020 [10nM] +CDB [1µM]	-0.249	-0.3461 to -0.1519	Yes	****	< 0.0001
48 h:Vehicle vs. 48 h:E2 [1nM]	-0.312	-0.4091 to -0.2149	Yes	****	< 0.0001
48 h:Vehicle vs. 48 h:E2 [1nM] + R5020[10nM]	-0.3	-0.3971 to -0.2029	Yes	****	< 0.0001
48 h:Vehicle vs. 48 h:E2[1nM]+ R5020 [10nM] +CDB [0.1µM]	-0.163	-0.2601 to -0.06586	Yes	****	< 0.0001
48 h:Vehicle vs. 48 h:E2[1nM]+ R5020 [10nM] +CDB [1µM]	-0.059	-0.1561 to 0.03814	No	ns	> 0.9999
48 h:Vehicle vs. 72 h:Vehicle	-0.06114	-0.1583 to 0.03600	No	ns	> 0.9999
48 h:Vehicle vs. 72 h:E2 [1nM]	-0.901	-0.9981 to -0.8039	Yes	****	< 0.0001
48 h:Vehicle vs. 72 h:E2 [1nM] + R5020[10nM]	-0.687	-0.7841 to -0.5899	Yes	****	< 0.0001
48 h:Vehicle vs. 72 h:E2[1nM]+ R5020 [10nM] +CDB [0.1µM]	-0.39	-0.4871 to -0.2929	Yes	****	< 0.0001
48 h:Vehicle vs. 72 h:E2[1nM]+ R5020 [10nM] +CDB [1µM]	-0.413	-0.5101 to -0.3159	Yes	****	< 0.0001
48 h:E2 [1nM] vs. 48 h:E2 [1nM] + R5020[10nM]	0.012	-0.08514 to 0.1091	No	ns	> 0.9999
48 h:E2 [1nM] vs. 48 h:E2[1nM]+ R5020 [10nM] +CDB [0.1µM]	0.149	0.05186 to 0.2461	Yes	****	< 0.0001
48 h:E2 [1nM] vs. 48 h:E2[1nM]+ R5020 [10nM] +CDB [1µM]	0.253	0.1559 to 0.3501	Yes	****	< 0.0001
48 h:E2 [1nM] vs. 72 h:Vehicle	0.2509	0.1537 to 0.3480	Yes	****	< 0.0001
48 h:E2 [1nM] vs. 72 h:E2 [1nM]	-0.589	-0.6861 to -0.4919	Yes	****	< 0.0001
48 h:E2 [1nM] vs. 72 h:E2 [1nM] + R5020[10nM]	-0.375	-0.4721 to -0.2779	Yes	****	< 0.0001
48 h:E2 [1nM] vs. 72 h:E2[1nM]+ R5020 [10nM] +CDB [0.1µM]	-0.078	-0.1751 to 0.01914	No	ns	0.595
48 h:E2 [1nM] vs. 72 h:E2[1nM]+ R5020 [10nM] +CDB [1µM]	-0.101	-0.1981 to -0.003858	Yes	*	0.029
48 h:E2 [1nM] + R5020[10nM] vs. 48 h:E2[1nM]+ R5020 [10nM] +CDB [0.1µM]	0.137	0.03986 to 0.2341	Yes	****	< 0.0001
48 h:E2 [1nM] + R5020[10nM] vs. 48 h:E2[1nM]+ R5020 [10nM] +CDB [1µM]	0.241	0.1439 to 0.3381	Yes	****	< 0.0001
48 h:E2 [1nM] + R5020[10nM] vs. 72 h:Vehicle	0.2389	0.1417 to 0.3360	Yes	****	< 0.0001
48 h:E2 [1nM] + R5020[10nM] vs. 72 h:E2 [1nM]	-0.601	-0.6981 to -0.5039	Yes	****	< 0.0001
48 h:E2 [1nM] + R5020[10nM] vs. 72 h:E2 [1nM] + R5020[10nM]	-0.387	-0.4841 to -0.2899	Yes	****	< 0.0001
48 h:E2 [1nM] + R5020[10nM] vs. 72 h:E2[1nM]+ R5020 [10nM] +CDB [0.1µM]	-0.09	-0.1871 to 0.007142	No	ns	0.1319
48 h:E2 [1nM] + R5020[10nM] vs. 72 h:E2[1nM]+ R5020 [10nM] +CDB [1µM]	-0.113	-0.2101 to -0.01586	Yes	**	0.0048
48 h:E2[1nM]+ R5020 [10nM] +CDB [0.1µM] vs. 48 h:E2[1nM]+ R5020 [10nM] +CDB [1µM]	0.104	0.006858 to 0.2011	Yes	*	0.0188
48 h:E2[1nM]+ R5020 [10nM] +CDB [0.1µM] vs. 72 h:Vehicle	0.1019	0.004715 to 0.1990	Yes	*	0.0256
48 h:E2[1nM]+ R5020 [10nM] +CDB [0.1µM] vs. 72 h:E2 [1nM]	-0.738	-0.8351 to -0.6409	Yes	****	< 0.0001
48 h:E2[1nM]+ R5020 [10nM] +CDB [0.1µM] vs. 72 h:E2 [1nM] + R5020[10nM]	-0.524	-0.6211 to -0.4269	Yes	****	< 0.0001
48 h:E2[1nM]+ R5020 [10nM] +CDB [0.1µM] vs. 72 h:E2[1nM]+ R5020 [10nM] +CDB [0.1µM]	-0.227	-0.3241 to -0.1299	Yes	****	< 0.0001
48 h:E2[1nM]+ R5020 [10nM] +CDB [0.1µM] vs. 72 h:E2[1nM]+ R5020 [10nM] +CDB [1µM]	-0.25	-0.3471 to -0.1529	Yes	****	< 0.0001
48 h:E2[1nM]+ R5020 [10nM] +CDB [1µM] vs. 72 h:Vehicle	-0.002143	-0.09928 to 0.09500	No	ns	> 0.9999
48 h:E2[1nM]+ R5020 [10nM] +CDB [1µM] vs. 72 h:E2 [1nM]	-0.842	-0.9391 to -0.7449	Yes	****	< 0.0001
48 h:E2[1nM]+ R5020 [10nM] +CDB [1µM] vs. 72 h:E2 [1nM] + R5020[10nM]	-0.628	-0.7251 to -0.5309	Yes	****	< 0.0001
48 h:E2[1nM]+ R5020 [10nM] +CDB [1µM] vs. 72 h:E2[1nM]+ R5020 [10nM] +CDB [0.1µM]	-0.331	-0.4281 to -0.2339	Yes	****	< 0.0001
48 h:E2[1nM]+ R5020 [10nM] +CDB [1µM] vs. 72 h:E2[1nM]+ R5020 [10nM] +CDB [1µM]	-0.354	-0.4511 to -0.2569	Yes	****	< 0.0001
72 h:Vehicle vs. 72 h:E2 [1nM]	-0.8399	-0.9370 to -0.7427	Yes	****	< 0.0001
72 h:Vehicle vs. 72 h:E2 [1nM] + R5020[10nM]	-0.6259	-0.7230 to -0.5287	Yes	****	< 0.0001
72 h:Vehicle vs. 72 h:E2[1nM]+ R5020 [10nM] +CDB [0.1µM]	-0.3289	-0.4260 to -0.2317	Yes	****	< 0.0001
72 h:Vehicle vs. 72 h:E2[1nM]+ R5020 [10nM] +CDB [1µM]	-0.3519	-0.4490 to -0.2547	Yes	****	< 0.0001
72 h:E2 [1nM] vs. 72 h:E2 [1nM] + R5020[10nM]	0.214	0.1169 to 0.3111	Yes	****	< 0.0001
72 h:E2 [1nM] vs. 72 h:E2[1nM]+ R5020 [10nM] +CDB [0.1µM]	0.511	0.4139 to 0.6081	Yes	****	< 0.0001
72 h:E2 [1nM] vs. 72 h:E2[1nM]+ R5020 [10nM] +CDB [1µM]	0.488	0.3909 to 0.5851	Yes	****	< 0.0001
72 h:E2 [1nM] + R5020[10nM] vs. 72 h:E2[1nM]+ R5020 [10nM] +CDB [0.1µM]	0.297	0.1999 to 0.3941	Yes	****	< 0.0001
72 h:E2 [1nM] + R5020[10nM] vs. 72 h:E2[1nM]+ R5020 [10nM] +CDB [1µM]	0.274	0.1769 to 0.3711	Yes	****	< 0.0001
72 h:E2[1nM]+ R5020 [10nM] +CDB [0.1µM] vs. 72 h:E2[1nM]+ R5020 [10nM] +CDB [1µM]	-0.023	-0.1201 to 0.07414	No	ns	> 0.9999
