# Supplementary material for: Progesterone receptor blockade in human breast cancer cells decreases cell cycle progression through G2/M by repressing G2/M genes
Source: BMC Cancer. 2016 May 23;16:326. doi: 10.1186/s12885-016-2355-5 (PMC4878043; doi:10.1186/s12885-016-2355-5)
Supplement: Additional file 4: Table S5. — IPA Upstream Analysis, except where noted, data was chosen to be included if the gene was differentially expressed and the z-score significant; Table S6. Subset of the 16 genes with E2F1 and Myc binding in the MCF-7 Encode track; Table S7. Motif enrichment results; Table S8. Subset of 16 genes with CHR motif in regulatory region; Table 9. Subset of 16 genes with NFY motif in regulatory region; Table 10. Subset of 16 genes with evolutionary conserved CHR elements and bound by MMB complex and FOXM1 as determined by Müller et al. [22]. (XLS 105 KB) [file 12885_2016_2355_MOESM4_ESM.xls]

## Sheet: Supplmental Table 5
IPA
Upstream Regulator	Fold Change	Molecule Type	Predicted Activation State	Activation z-score	p-value of overlap
PGR	2.55	ligand-dependent nuclear receptor	Inhibited	-5.244	1.65e-31
ERBB2	1.877	kinase	Inhibited	-2.665	6.68e-24
TXN	-2.347	enzyme	Inhibited	-2.207	0.0023
FOXM1	-1.95	transcription regulator	Inhibited	-3.878	1.59e-18
MYC	-1.738	transcription regulator	Inhibited	-2.291	1.41e-20
CYR61	-1.508	other	Inhibited	-2.186	0.00933
CDKN1A	-2.609	kinase	Activated	2.601	4.94e-31
CEBPD	-4.652	transcription regulator	Activated	2.227	0.0574
SMARCE1	1.632	transcription regulator	Activated	2.236	3.01e-05
E2F1†		transcription regulator	Inhibited	-2.006	4.48e-13
NFYA†		transcription regulator	Inhibited	-2.236	0.000101
MYBL2†		other	Inhibited	-2.058	2.81e-08
†fold change did not reach our cut off of ± 1.5

## Sheet: Supplemental Table 6
Encode
	E2F1	MYC
AURKB	Y	Y
BUB1	Y	Y
CCNA2	Y	Y
CCNB2	Y	N
CDK1	Y	Y
CENPF	Y	Y
CDC20	N	N
CDC25C	Y	Y
CDCA3	N	N
FOXM1	Y	Y
KIF11	Y	Y
PKMYT1	Y	N
PTTG1	N	Y
SPC25	Y	Y
TOP2A	Y	N
TPX2	Y	Y
	Y = yes; N = no

## Sheet: Supplemental Table 7
Motif Enrichment

## Sheet: Supplemental Table 8
CHR
GeneID	PromoterID	Offset	Sequence	Motif Name	Strand	MotifScore	Unigene	Refseq	Ensembl	Name	Alias	Orf	Chr	Description	Type
995	NM_001790	-267	TTTAAATCTC	CHR(?)/Hela-CellCycle-Expression/Homer	-	7.95052	Hs.656	NM_001790	HPRD:01146	CDC25C	CDC25|PPP1R60	-	5q31	cell division cycle 25C	protein-coding
22974	NM_012112	-300	AGGTTTCAAA	CHR(?)/Hela-CellCycle-Expression/Homer	+	10.3174	Hs.244580	NM_012112	HPRD:05802	TPX2	C20orf1|C20orf2|DIL-2|DIL2|FLS353|GD:C20orf1|HCA519|HCTP4|REPP86|p100	RP11-243J16.10-002	20q11.2	TPX2, microtubule-associated	protein-coding
57405	NM_020675	-2	AGGTTTGAAA	CHR(?)/Hela-CellCycle-Expression/Homer	+	9.01711	Hs.421956	NM_020675	HPRD:15465	SPC25	SPBC25|hSpc25	AD024	2q31.1	SPC25, NDC80 kinetochore complex component	protein-coding
57405	NM_020675	10	TTTGAAATCG	CHR(?)/Hela-CellCycle-Expression/Homer	-	9.76326	Hs.421956	NM_020675	HPRD:15465	SPC25	SPBC25|hSpc25	AD024	2q31.1	SPC25, NDC80 kinetochore complex component	protein-coding
57405	NM_020675	-234	TTTGAAGCCG	CHR(?)/Hela-CellCycle-Expression/Homer	-	8.86087	Hs.421956	NM_020675	HPRD:15465	SPC25	SPBC25|hSpc25	AD024	2q31.1	SPC25, NDC80 kinetochore complex component	protein-coding
7153	NM_001067	-131	TTTGAAGCCT	CHR(?)/Hela-CellCycle-Expression/Homer	-	8.19602	Hs.156346	NM_001067	HPRD:00536	TOP2A	TOP2|TP2A	-	17q21-q22	topoisomerase (DNA) II alpha 170kDa	protein-coding
9212	NM_004217	9	AGATTTGAAA	CHR(?)/Hela-CellCycle-Expression/Homer	+	7.79814	Hs.442658	NM_004217	HPRD:05397	AURKB	AIK2|AIM-1|AIM1|ARK2|AurB|IPL1|PPP1R48|STK12|STK5|aurkb-sv1|aurkb-sv2	-	17p13.1	aurora kinase B	protein-coding
9133	NM_004701	41	TTTGAATCCT	CHR(?)/Hela-CellCycle-Expression/Homer	-	9.55101	Hs.194698	NM_004701	HPRD:04131	CCNB2	HsT17299	-	15q22.2	cyclin B2	protein-coding
83461	NM_031299	0	AAGTTTGAAA	CHR(?)/Hela-CellCycle-Expression/Homer	+	8.73681	Hs.524216	NM_031299	HPRD:09670	CDCA3	GRCC8|TOME-1	-	12p13	cell division cycle associated 3	protein-coding
83461	NM_031299	12	TTTGAAACTG	CHR(?)/Hela-CellCycle-Expression/Homer	-	10.7019	Hs.524216	NM_031299	HPRD:09670	CDCA3	GRCC8|TOME-1	-	12p13	cell division cycle associated 3	protein-coding
2305	NM_021953	-3	CAATTTCAAA	CHR(?)/Hela-CellCycle-Expression/Homer	+	9.48296	Hs.239	NM_021953	HPRD:03823	FOXM1	FKHL16|FOXM1B|HFH-11|HFH11|HNF-3|INS-1|MPHOSPH2|MPP-2|MPP2|PIG29|TGT3|TRIDENT	-	12p13	forkhead box M1	protein-coding
3832	NM_004523	42	TTTCAAATTG	CHR(?)/Hela-CellCycle-Expression/Homer	-	8.18269	Hs.8878	NM_004523	HPRD:01023	KIF11	EG5|HKSP|KNSL1|MCLMR|TRIP5	-	10q24.1	kinesin family member 11	protein-coding
983	NM_001786	8	GAGTTTGAAA	CHR(?)/Hela-CellCycle-Expression/Homer	+	9.03198	Hs.732435	NM_001786	HPRD:00302	CDK1	CDC2|CDC28A|P34CDC2	-	10q21.1	cyclin-dependent kinase 1	protein-coding
983	NM_001786	20	TTTGAAACTG	CHR(?)/Hela-CellCycle-Expression/Homer	-	10.7019	Hs.732435	NM_001786	HPRD:00302	CDK1	CDC2|CDC28A|P34CDC2	-	10q21.1	cyclin-dependent kinase 1	protein-coding
983	NM_001786	-36	TTTGAAAGTC	CHR(?)/Hela-CellCycle-Expression/Homer	-	7.8976	Hs.732435	NM_001786	HPRD:00302	CDK1	CDC2|CDC28A|P34CDC2	-	10q21.1	cyclin-dependent kinase 1	protein-coding
1063	NM_016343	-100	TTTAAAATCC	CHR(?)/Hela-CellCycle-Expression/Homer	-	7.77822	Hs.497741	NM_016343	HPRD:02582	CENPF	CENF|PRO1779|hcp-1	RP11-262H5.1	1q41	centromere protein F, 350/400kDa	protein-coding

## Sheet: Supplemental Table 9
NFY
GeneID	PromoterID	Offset	Sequence	Motif Name	Strand	MotifScore	Unigene	Refseq	Ensembl	Name	Alias	Orf	Chr	Description	Type
9232	NM_004219	-5	AGCCAATTGG	NFY(CCAAT)/Promoter/Homer	+	8.02792	Hs.350966	NM_004219	HPRD:04998	PTTG1	EAP1|HPTTG|PTTG|TUTR1	-	5q35.1	pituitary tumor-transforming 1	protein-coding
9232	NM_004219	6	CCAATTGGGC	NFY(CCAAT)/Promoter/Homer	-	5.39908	Hs.350966	NM_004219	HPRD:04998	PTTG1	EAP1|HPTTG|PTTG|TUTR1	-	5q35.1	pituitary tumor-transforming 1	protein-coding
9232	NM_004219	-49	TCCATTGGTT	NFY(CCAAT)/Promoter/Homer	-	7.77209	Hs.350966	NM_004219	HPRD:04998	PTTG1	EAP1|HPTTG|PTTG|TUTR1	-	5q35.1	pituitary tumor-transforming 1	protein-coding
995	NM_001790	-202	AGCCAATGAT	NFY(CCAAT)/Promoter/Homer	+	7.04076	Hs.656	NM_001790	HPRD:01146	CDC25C	CDC25|PPP1R60	-	5q31	cell division cycle 25C	protein-coding
890	NM_001237	0	TTCATTGGTC	NFY(CCAAT)/Promoter/Homer	-	7.67784	Hs.58974	NM_001237	HPRD:00453	CCNA2	CCN1|CCNA	-	4q27	cyclin A2	protein-coding
57405	NM_020675	-54	GGCCAATCAG	NFY(CCAAT)/Promoter/Homer	+	10.8383	Hs.421956	NM_020675	HPRD:15465	SPC25	SPBC25|hSpc25	AD024	2q31.1	SPC25, NDC80 kinetochore complex component	protein-coding
699	NM_004336	-12	CACCAATGGG	NFY(CCAAT)/Promoter/Homer	+	7.37522	Hs.469649	NM_004336	HPRD:03907	BUB1	BUB1A|BUB1L|hBUB1	-	2q14	BUB1 mitotic checkpoint serine/threonine kinase	protein-coding
699	NM_004336	-29	GTGATTGGCC	NFY(CCAAT)/Promoter/Homer	-	9.48038	Hs.469649	NM_004336	HPRD:03907	BUB1	BUB1A|BUB1L|hBUB1	-	2q14	BUB1 mitotic checkpoint serine/threonine kinase	protein-coding
7153	NM_001067	7	GGGATTGGCT	NFY(CCAAT)/Promoter/Homer	-	7.0776	Hs.156346	NM_001067	HPRD:00536	TOP2A	TOP2|TP2A	-	17q21-q22	topoisomerase (DNA) II alpha 170kDa	protein-coding
7153	NM_001067	-33	ACGATTGGTT	NFY(CCAAT)/Promoter/Homer	-	6.25525	Hs.156346	NM_001067	HPRD:00536	TOP2A	TOP2|TP2A	-	17q21-q22	topoisomerase (DNA) II alpha 170kDa	protein-coding
7153	NM_001067	-100	CTGATTGGTT	NFY(CCAAT)/Promoter/Homer	-	9.77678	Hs.156346	NM_001067	HPRD:00536	TOP2A	TOP2|TP2A	-	17q21-q22	topoisomerase (DNA) II alpha 170kDa	protein-coding
7153	NM_001067	-184	CTCATTGGCC	NFY(CCAAT)/Promoter/Homer	-	10.6268	Hs.156346	NM_001067	HPRD:00536	TOP2A	TOP2|TP2A	-	17q21-q22	topoisomerase (DNA) II alpha 170kDa	protein-coding
9212	NM_004217	-45	AGCCAATGGG	NFY(CCAAT)/Promoter/Homer	+	10.721	Hs.442658	NM_004217	HPRD:05397	AURKB	AIK2|AIM-1|AIM1|ARK2|AurB|IPL1|PPP1R48|STK12|STK5|aurkb-sv1|aurkb-sv2	-	17p13.1	aurora kinase B	protein-coding
9212	NM_004217	-12	GCCCAATGGG	NFY(CCAAT)/Promoter/Homer	+	8.0922	Hs.442658	NM_004217	HPRD:05397	AURKB	AIK2|AIM-1|AIM1|ARK2|AurB|IPL1|PPP1R48|STK12|STK5|aurkb-sv1|aurkb-sv2	-	17p13.1	aurora kinase B	protein-coding
9212	NM_004217	-73	TCCATTGGGT	NFY(CCAAT)/Promoter/Homer	-	6.23456	Hs.442658	NM_004217	HPRD:05397	AURKB	AIK2|AIM-1|AIM1|ARK2|AurB|IPL1|PPP1R48|STK12|STK5|aurkb-sv1|aurkb-sv2	-	17p13.1	aurora kinase B	protein-coding
9133	NM_004701	-61	AGCCAATGAG	NFY(CCAAT)/Promoter/Homer	+	10.6417	Hs.194698	NM_004701	HPRD:04131	CCNB2	HsT17299	-	15q22.2	cyclin B2	protein-coding
9133	NM_004701	-28	GGCCAATGAG	NFY(CCAAT)/Promoter/Homer	+	10.6268	Hs.194698	NM_004701	HPRD:04131	CCNB2	HsT17299	-	15q22.2	cyclin B2	protein-coding
9133	NM_004701	5	GCCCAATGGG	NFY(CCAAT)/Promoter/Homer	+	8.0922	Hs.194698	NM_004701	HPRD:04131	CCNB2	HsT17299	-	15q22.2	cyclin B2	protein-coding
83461	NM_031299	-374	AACCAATAAA	NFY(CCAAT)/Promoter/Homer	+	6.0982	Hs.524216	NM_031299	HPRD:09670	CDCA3	GRCC8|TOME-1	-	12p13	cell division cycle associated 3	protein-coding
83461	NM_031299	-33	AGCCAATAGG	NFY(CCAAT)/Promoter/Homer	+	9.12654	Hs.524216	NM_031299	HPRD:09670	CDCA3	GRCC8|TOME-1	-	12p13	cell division cycle associated 3	protein-coding
2305	NM_021953	-40	CCGATTGGCG	NFY(CCAAT)/Promoter/Homer	-	8.66321	Hs.239	NM_021953	HPRD:03823	FOXM1	FKHL16|FOXM1B|HFH-11|HFH11|HNF-3|INS-1|MPHOSPH2|MPP-2|MPP2|PIG29|TGT3|TRIDENT	-	12p13	forkhead box M1	protein-coding
3832	NM_004523	15	GCCATTGGTC	NFY(CCAAT)/Promoter/Homer	-	8.27177	Hs.8878	NM_004523	HPRD:01023	KIF11	EG5|HKSP|KNSL1|MCLMR|TRIP5	-	10q24.1	kinesin family member 11	protein-coding
983	NM_001786	-16	CCGATTGGTG	NFY(CCAAT)/Promoter/Homer	-	7.58677	Hs.732435	NM_001786	HPRD:00302	CDK1	CDC2|CDC28A|P34CDC2	-	10q21.1	cyclin-dependent kinase 1	protein-coding
983	NM_001786	-48	CTGATTGGCT	NFY(CCAAT)/Promoter/Homer	-	10.8532	Hs.732435	NM_001786	HPRD:00302	CDK1	CDC2|CDC28A|P34CDC2	-	10q21.1	cyclin-dependent kinase 1	protein-coding
1063	NM_016343	-90	GGCCAATCAG	NFY(CCAAT)/Promoter/Homer	+	10.8383	Hs.497741	NM_016343	HPRD:02582	CENPF	CENF|PRO1779|hcp-1	RP11-262H5.1	1q41	centromere protein F, 350/400kDa	protein-coding
1063	NM_016343	-29	GACCAATAGG	NFY(CCAAT)/Promoter/Homer	+	8.03522	Hs.497741	NM_016343	HPRD:02582	CENPF	CENF|PRO1779|hcp-1	RP11-262H5.1	1q41	centromere protein F, 350/400kDa	protein-coding
1063	NM_016343	-46	CGGATTGGTC	NFY(CCAAT)/Promoter/Homer	-	7.34425	Hs.497741	NM_016343	HPRD:02582	CENPF	CENF|PRO1779|hcp-1	RP11-262H5.1	1q41	centromere protein F, 350/400kDa	protein-coding
991	NM_001255	-76	GGCCAATGGG	NFY(CCAAT)/Promoter/Homer	+	10.7062	Hs.524947	NM_001255	HPRD:04686	CDC20	CDC20A|bA276H19.3|p55CDC	-	1p34.1	cell division cycle 20	protein-coding
991	NM_001255	-31	AGCCAATAGG	NFY(CCAAT)/Promoter/Homer	+	9.12654	Hs.524947	NM_001255	HPRD:04686	CDC20	CDC20A|bA276H19.3|p55CDC	-	1p34.1	cell division cycle 20	protein-coding

## Sheet: Supplemental Table 10
	Evolutionary conserved CHR element	Bind MMB and FOXM1
AURKB	Y	Y
BUB1	Y	N
CCNA2	Y	Y
CCNB2	Y	Y
CDK1	Y	Y
CENPF	Y	Y
CDC20	Y	Y
CDC25C	Y	N
CDCA3	Y	Y
FOXM1	Y	N
KIF11	Y	Y
PKMYT1	N	N
PTTG1	Y	N
SPC25	Y	Y
TOP2A	Y	Y
TPX2	Y	Y
	Y = yes; N = no
